# Supplementary material for: Resilience in Long-Term Viral Infection: Genetic Determinants and Interactions
Source: Int J Mol Sci. 2021 Oct 21;22(21):11379. doi: 10.3390/ijms222111379 (PMC8584141; doi:10.3390/ijms222111379)
Supplement: Supplementary file 1 [file ijms-22-11379-s001.zip]

Archive with 9 entries (8 files):
- ijms-1426767-suppl/__MACOSX/
- ijms-1426767-suppl/__MACOSX/._Supplementary Table 1.xlsx
- ijms-1426767-suppl/__MACOSX/._Supplementary Table 2.xlsx
- ijms-1426767-suppl/__MACOSX/._Supplementary Table 3.xlsx
- ijms-1426767-suppl/__MACOSX/._Supplementary Table 4.xlsx
- ijms-1426767-suppl/Table S1.xlsx
- ijms-1426767-suppl/Table S2.xlsx
- ijms-1426767-suppl/Table S3.xlsx
- ijms-1426767-suppl/Table S4.xlsx
