# Supplementary material for: Resilience in Long-Term Viral Infection: Genetic Determinants and Interactions
Source: Int J Mol Sci. 2021 Oct 21;22(21):11379. doi: 10.3390/ijms222111379 (PMC8584141; doi:10.3390/ijms222111379)
Supplement: Supplementary file 1 [file ijms-22-11379-s001.zip › ijms-1426767-suppl/Table S1.xlsx]

## Sheet: Supp Table 1
Molecule name	mouse homolog	Description	Chr	Start	End		Overall	CC002	CC005	CC006	CC011	CC015	CC017	CC023	CC024	CC025	CC027	CC032xCC013	CC036	CC037	CC041	CC041xCC012	CC043	CC051	CC058	CC072						Resistant					Resilient						Susceptible			Resistant	Resilient	Susceptible
(from IPA)				(bp)	(bp)		(all inf vs sham)																									CC051	CC032xCC013	CC036	CC002		CC027	CC015	CC006	CC037	CC043		CC023			(average)	(average)
AOX1	Aox1	aldehyde oxidase 1 [Source:MGI Symbol;Acc:MGI:88035]	1	58069090	58145572		1.03865	1.67628	2.23963	2.02108	2.26835	1.25394	2.34723	2.17457	2.00657	1.44752	2.0182	1.34461	2.25789	2.00872	2.68677	2.01949	1.92691	2.62767	1.86544	1.80885						2.62767	1.34461	2.25789	1.67628		2.0182	1.25394	2.02108	2.00872	1.92691		2.17457			1.97661	1.84577	2.17457
Creb	Creb1	cAMP responsive element binding protein 1 [Source:MGI Symbol;Acc:MGI:88494]	1	64571804	64643707		0.216733	-0.162791	-0.163569	-0.0293705	-0.255622	-0.151323	-0.042841	-0.148623	-0.160205	-0.0394888	-0.158967	-0.0187089	0.20275	-0.0445335	-0.181153	-0.417405	-0.027354	0.0731901	-0.0714525	-0.110114						0.0731901	-0.0187089	0.20275	-0.162791		-0.158967	-0.151323	-0.0293705	-0.0445335	-0.027354		-0.148623			0.0236099	-0.0823095	-0.148623
C1orf116	AA986860	expressed sequence AA986860 [Source:MGI Symbol;Acc:MGI:2138143]	1	130659713	130672359		-0.40652	0.295023	0.334155	0.299588	0.497617	-0.623342	0.249231	0.369974	0.0379639	0.136294	0.279377	0.171291	0.128623	0.410044	0.160007	0.263459	0.182531	0.572374	-0.0104677	0.402714						0.572374	0.171291	0.128623	0.295023		0.279377	-0.623342	0.299588	0.410044	0.182531		0.369974			0.291828	0.10964	0.369974
PTGS2	Ptgs2	prostaglandin-endoperoxide synthase 2 [Source:MGI Symbol;Acc:MGI:97798]	1	149975782	149983978		-0.0429789	-2.51244	-0.404697	-1.59224	-0.589171	0.174822	-1.85005	-1.22222	-0.836605	-0.801453	-1.67901	-2.11709	0.0629438	-0.235464	-1.25351	-0.85095	-0.30664	-1.87864	-1.15656	-0.0549421						-1.87864	-2.11709	0.0629438	-2.51244		-1.67901	0.174822	-1.59224	-0.235464	-0.30664		-1.22222			-1.61131	-0.727705	-1.22222
Tbx19	Tbx19	T-box 19 [Source:MGI Symbol;Acc:MGI:1891158]	1	164965424	164988342		-16.024	-1.04166	-3.01622	-0.42693	-0.83045	0.877491	-2.51434	1.5985	-0.370389	-2.44924	0.0828988	-38.7797	0.262457	-0.434148	-34.5205	-0.391371	-3.17604	5.59699	-30.0936	-0.493545						5.59699	-38.7797	0.262457	-1.04166		0.0828988	0.877491	-0.42693	-0.434148	-3.17604		1.5985			-8.49049	-0.615347	1.5985
IFI16	Ifi205	interferon activated gene 205 [Source:MGI Symbol;Acc:MGI:101847]	1	173839564	173859376		12.3796	6.19104	-0.726345	24.0895	0.705544	25.0171	5.15827	26.8704	7.3169	6.45396	3.2804	5.31756	26.3852	31.8219	6.99243	4.11345	26.4839	4.70219	9.62489	26.4108						4.70219	5.31756	26.3852	6.19104		3.2804	25.0171	24.0895	31.8219	26.4839		26.8704			10.649	22.1386	26.8704
	Ifi206	interferon activated gene 206 [Source:MGI Symbol;Acc:MGI:3646410]	1	173296051	173318607		13.2458	11.7295	13.2305	11.4985	11.9371	16.5215	14.0762	15.1386	-0.327434	11.0151	9.72837	-0.925405	13.9324	18.2494	-0.502167	11.1905	0.298629	8.17094	11.4743	11.422						8.17094	-0.925405	13.9324	11.7295		9.72837	16.5215	11.4985	18.2494	0.298629		15.1386			8.22687	11.2593	15.1386
MCM10	Mcm10	minichromosome maintenance 10 replication initiation factor [Source:MGI Symbol;Acc:MGI:1917274]	2	4994525	5017602		1.1556	1.56034	1.82393	0.564662	1.79561	1.62272	1.99006	1.62109	1.92119	2.0182	2.05647	1.29125	1.42952	2.06828	2.05564	1.71177	1.92292	1.91258	1.28725	1.28959						1.91258	1.29125	1.42952	1.56034		2.05647	1.62272	0.564662	2.06828	1.92292		1.62109			1.54842	1.64701	1.62109
TMEM203	Tmem203	transmembrane protein 203 [Source:MGI Symbol;Acc:MGI:2443597]	2	25145451	25146304		-0.327916	-1.31155	-0.578923	-0.358549	-0.542442	-0.717278	-0.536867	-0.742723	-1.05833	-0.940727	-0.671425	-0.941878	-1.21483	-0.741888	-0.682144	-0.345714	-1.18589	-1.19564	-0.266122	-0.485836						-1.19564	-0.941878	-1.21483	-1.31155		-0.671425	-0.717278	-0.358549	-0.741888	-1.18589		-0.742723			-1.16597	-0.735006	-0.742723
IFIH1	Ifih1	interferon induced with helicase C domain 1 [Source:MGI Symbol;Acc:MGI:1918836]	2	62426142	62476599		1.56375	1.61589	1.58192	1.84459	1.70677	2.90609	2.03781	1.99535	1.81876	2.13123	1.77276	1.53258	2.04251	3.17116	1.92949	2.17602	1.34226	2.54279	1.84352	1.5312						2.54279	1.53258	2.04251	1.61589		1.77276	2.90609	1.84459	3.17116	1.34226		1.99535			1.93344	2.20737	1.99535
Stau1	Stau1	staufen double-stranded RNA binding protein 1 [Source:MGI Symbol;Acc:MGI:1338864]	2	166789469	166838219		-0.00195734	0.11281	0.121198	0.0734281	0.196058	0.174984	0.152001	0.128708	0.185008	0.175499	0.131314	0.163528	0.149579	0.217788	0.160032	0.244476	0.0772516	0.231181	0.124617	0.0817142						0.231181	0.163528	0.149579	0.11281		0.131314	0.174984	0.0734281	0.217788	0.0772516		0.128708			0.164274	0.134953	0.128708
GNAS	Gnas	GNAS (guanine nucleotide binding protein, alpha stimulating) complex locus [Source:MGI Symbol;Acc:MGI:95777]	2	174126113	174188537		0.00989611	0.454376	0.160795	0.139277	0.292536	0.281892	0.0676035	0.248031	0.470183	0.431003	0.312766	0.521964	-0.0195117	0.219148	0.0509937	0.538491	0.370923	0.0907777	0.125354	0.184298						0.0907777	0.521964	-0.0195117	0.454376		0.312766	0.281892	0.139277	0.219148	0.370923		0.248031			0.261901	0.264801	0.248031
Gm5148	Gm5148	predicted gene 5148 [Source:MGI Symbol;Acc:MGI:3646006]	3	37768339	37778639		-0.925219	-7.05414	-7.07596	-7.50275	-3.9118	-7.50275	-7.23257	-8.52909	-5.02559	-1.65103	-3.81894	-7.28573	-6.48241	-4.77673	-5.82869	-3.61265	-8.07216	-0.499157	-5.89499	-8.43604						-0.499157	-7.28573	-6.48241	-7.05414		-3.81894	-7.50275	-7.50275	-4.77673	-8.07216		-8.52909			-5.33036	-6.33467	-8.52909
IL12 (complex)	Il12a	interleukin 12a [Source:MGI Symbol;Acc:MGI:96539]	3	68597977	68605880		0.177972	0.524843	0.640868	0.254958	0.694888	0.174775	1.14091	-0.527753	0.210904	0.479303	-0.067442	-0.626668	0.96058	0.787189	-0.942253	1.16436	0.882389	0.670438	0.487342	0.0916129						0.670438	-0.626668	0.96058	0.524843		-0.067442	0.174775	0.254958	0.787189	0.882389		-0.527753			0.382298	0.406374	-0.527753
UBE2Q1	Ube2q1	ubiquitin-conjugating enzyme E2Q family member 1 [Source:MGI Symbol;Acc:MGI:1917343]	3	89680923	89691307		-0.0569762	0.0184997	-0.0994133	0.0746391	-0.0346884	-0.0406606	-0.0913531	0.00310441	0.0982705	0.0509687	-0.0040411	0.0656894	-0.0869017	-0.0346359	-0.102045	0.0863489	0.0774428	-0.062268	-0.165074	-0.0628307						-0.062268	0.0656894	-0.0869017	0.0184997		-0.0040411	-0.0406606	0.0746391	-0.0346359	0.0774428		0.00310441			-0.0162451	0.0145488	0.00310441
GBP3	Gbp3	guanylate binding protein 3 [Source:MGI Symbol;Acc:MGI:1926263]	3	142265787	142278970		2.12252	2.0819	1.42405	1.52055	1.88866	4.36071	2.54452	2.69731	3.23382	2.32001	1.65781	1.45737	2.83173	4.0904	1.64746	1.92341	1.64578	2.37575	1.86453	2.38073						2.37575	1.45737	2.83173	2.0819		1.65781	4.36071	1.52055	4.0904	1.64578		2.69731			2.18669	2.65505	2.69731
IFNB1	Ifnb1	interferon beta 1, fibroblast [Source:MGI Symbol;Acc:MGI:107657]	4	88440262	88441011		-0.362957	-0.738727	-0.610502	-0.468201	0.258644	2.11542	2.92458	0.194222	-0.0645798	4.1675	-0.567041	-0.399057	0.422363	1.21072	-0.689351	2.32217	-0.46232	-0.356998	-0.301712	-0.145733						-0.356998	-0.399057	0.422363	-0.738727		-0.567041	2.11542	-0.468201	1.21072	-0.46232		0.194222			-0.268105	0.365716	0.194222
NFIA	Nfia	nuclear factor I/A [Source:MGI Symbol;Acc:MGI:108056]	4	97660971	98007111		0.237835	-0.19206	-0.047046	-0.0278055	0.212014	0.280201	0.0941387	0.0167169	0.427965	0.12592	0.150951	0.830885	0.0701212	-0.0598611	0.0140742	0.311926	0.0974294	-0.138016	0.0890769	0.307183						-0.138016	0.830885	0.0701212	-0.19206		0.150951	0.280201	-0.0278055	-0.0598611	0.0974294		0.0167169			0.142733	0.0881829	0.0167169
PRDX1	Prdx1	peroxiredoxin 1 [Source:MGI Symbol;Acc:MGI:99523]	4	116542741	116558019		-0.213509	0.111444	1.65477	1.38898	0.57254	1.94249	-0.0486704	1.6195	1.89849	1.55162	1.61285	1.82918	1.28812	1.6655	0.0941712	1.48151	1.5313	0.263965	1.4944	1.63778						0.263965	1.82918	1.28812	0.111444		1.61285	1.94249	1.38898	1.6655	1.5313		1.6195			0.873179	1.62822	1.6195
CASP9	Casp9	caspase 9 [Source:MGI Symbol;Acc:MGI:1277950]	4	141520923	141543287		0.0743218	-0.174775	-0.431058	-0.339344	-0.237159	-0.689446	-0.0881374	-0.444593	-0.490353	-0.476671	-0.49507	-0.182004	-0.323304	-0.482648	-0.488231	-0.42962	-0.272859	-0.424224	-0.324413	-0.402061						-0.424224	-0.182004	-0.323304	-0.174775		-0.49507	-0.689446	-0.339344	-0.482648	-0.272859		-0.444593			-0.276077	-0.455873	-0.444593
Abhd1	Abhd1	abhydrolase domain containing 1 [Source:MGI Symbol;Acc:MGI:1931013]	5	31107410	31112435		0.238752	0.174942	2.21646	-0.0432348	2.32084	2.34898	2.0477	2.41301	1.27489	2.01902	2.07748	1.97876	0.305114	2.03037	2.01156	2.16072	0.438813	0.292314	1.79703	2.24668						0.292314	1.97876	0.305114	0.174942		2.07748	2.34898	-0.0432348	2.03037	0.438813		2.41301			0.687782	1.37048	2.41301
CXCL10	Cxcl10	chemokine (C-X-C motif) ligand 10 [Source:MGI Symbol;Acc:MGI:1352450]	5	92494497	92496748		2.0438	1.87482	2.60305	2.5787	2.94886	6.20124	3.89348	3.37374	3.14751	2.96721	1.70872	1.06428	3.03923	9.43831	3.3589	3.67536	1.56787	3.58283	3.02012	1.52778						3.58283	1.06428	3.03923	1.87482		1.70872	6.20124	2.5787	9.43831	1.56787		3.37374			2.39029	4.29897	3.37374
GBP6	Gbp6	guanylate binding protein 6 [Source:MGI Symbol;Acc:MGI:2140937]	5	105418568	105441564		1.63808	0.646446	3.29729	3.51651	3.2812	4.10815	3.99935	3.68188	3.67114	3.47504	2.81298	3.14536	3.94815	6.25224	3.4352	3.63987	2.42417	4.48968	3.80788	3.43174						4.48968	3.14536	3.94815	0.646446		2.81298	4.10815	3.51651	6.25224	2.42417		3.68188			3.05741	3.82281	3.68188
Oas1b	Oas1b	2'-5' oligoadenylate synthetase 1B [Source:MGI Symbol;Acc:MGI:97430]	5	120950700	120962228		2.67238	2.5952	2.85062	2.5861	2.88484	4.58771	4.85058	3.18993	3.49868	3.06094	2.53503	3.13607	2.62342	3.9078	4.14553	4.56439	2.465	3.51164	2.81009	2.41405						3.51164	3.13607	2.62342	2.5952		2.53503	4.58771	2.5861	3.9078	2.465		3.18993			2.96658	3.21633	3.18993
Oas1d	Oas1d	2'-5' oligoadenylate synthetase 1D [Source:MGI Symbol;Acc:MGI:2140770]	5	121052599	121059715		-0.321808	-1.39064	0.553417	-0.332309	0.691442	-0.998233	0.814767	-1.26032	-0.459057	3.82056	-1.15588	-0.651925	0.371002	-0.0860426	7.06888	1.30376	-1.08068	1.43544	-0.60164	-0.445627						1.43544	-0.651925	0.371002	-1.39064		-1.15588	-0.998233	-0.332309	-0.0860426	-1.08068		-1.26032			-0.0590319	-0.73063	-1.26032
IQUB	Iqub	IQ motif and ubiquitin domain containing [Source:MGI Symbol;Acc:MGI:3041159]	6	24444864	24515066		0.531011	-0.0967412	0.103559	0.0483464	-0.179526	0.0795289	-0.348836	0.180146	0.15867	-0.0471702	0.168911	0.067623	0.37796	0.507197	-0.000704949	-0.0898129	0.775518	0.343374	1.34663	-0.246037						0.343374	0.067623	0.37796	-0.0967412		0.168911	0.0795289	0.0483464	0.507197	0.775518		0.180146			0.173054	0.3159	0.180146
KCP	Kcp	kielin/chordin-like protein [Source:MGI Symbol;Acc:MGI:2141640]	6	29473161	29507951		0.475964	2.63603	2.76681	2.57818	3.12576	2.55003	2.48965	2.6829	1.86666	2.76233	2.76925	2.26081	2.40013	2.50288	3.3047	2.68217	2.73704	2.4695	0.732173	2.53121						2.4695	2.26081	2.40013	2.63603		2.76925	2.55003	2.57818	2.50288	2.73704		2.6829			2.44162	2.62748	2.6829
Igkv14-111	Igkv14-111	immunoglobulin kappa variable 14-111 [Source:MGI Symbol;Acc:MGI:4439863]	6	68233373	68233853		28.2838	29.339	31.6837	11.9556	30.3453	31.4921	33.9484	30.2944	14.5071	31.3062	29.9422	12.5077	30.6562	28.6217	16.1236	35.4072	27.8874	33.8514	18.5604	40.1772						33.8514	12.5077	30.6562	29.339		29.9422	31.4921	11.9556	28.6217	27.8874		30.2944			26.5886	25.9798	30.2944
Igkv4-61	Igkv4-61	immunoglobulin kappa chain variable 4-61 [Source:MGI Symbol;Acc:MGI:4439819]	6	69393877	69394439		29.3166	24.9481	29.7168	27.7231	24.0015	4.40104	31.9667	30.8415	24.5954	9.81805	29.8059	26.2921	30.0531	27.5257	26.6778	23.8702	24.7992	22.3582	28.4615	14.5617						22.3582	26.2921	30.0531	24.9481		29.8059	4.40104	27.7231	27.5257	24.7992		30.8415			25.9129	22.851	30.8415
Igkv8-30	Igkv8-30	immunoglobulin kappa chain variable 8-30 [Source:MGI Symbol;Acc:MGI:3642250]	6	70094045	70094604		13.8806	15.7346	18.1959	11.7334	11.8134	13.8087	17.6921	15.703	10.3922	16.3865	15.8843	7.74652	18.3325	12.4918	-0.00208358	10.134	9.07284	13.8083	9.72827	16.6593						13.8083	7.74652	18.3325	15.7346		15.8843	13.8087	11.7334	12.4918	9.07284		15.703			13.9055	12.5982	15.703
IGKC	Igkc	immunoglobulin kappa constant [Source:MGI Symbol;Acc:MGI:96495]	6	70703419	70703950		6.6127	9.45894	9.97943	5.89888	6.31645	11.3516	9.94014	8.74975	6.41007	8.6179	7.60521	5.7689	7.12848	6.23307	3.40653	6.10425	7.53593	7.58786	6.21579	10.3523						7.58786	5.7689	7.12848	9.45894		7.60521	11.3516	5.89888	6.23307	7.53593		8.74975			7.48605	7.72494	8.74975
GATA2	Gata2	GATA binding protein 2 [Source:MGI Symbol;Acc:MGI:95662]	6	88170873	88184014		0.0734215	0.731406	0.310246	0.0137192	0.584054	-0.20913	-0.000689178	0.0222251	0.0309954	0.377459	0.0329565	0.132999	0.347085	0.110995	0.1259	0.375617	-0.0675856	-0.111665	-0.0413807	0.210833						-0.111665	0.132999	0.347085	0.731406		0.0329565	-0.20913	0.0137192	0.110995	-0.0675856		0.0222251			0.274956	-0.023809	0.0222251
CD4	Cd4	CD4 antigen [Source:MGI Symbol;Acc:MGI:88335]	6	124841655	124865184		6.50593	6.19237	7.92953	7.1274	7.99995	9.79189	8.33929	7.24726	5.49576	7.85534	6.51932	8.35658	8.14043	8.36384	8.22218	7.30998	5.8525	10.609	6.8153	6.73195						10.609	8.35658	8.14043	6.19237		6.51932	9.79189	7.1274	8.36384	5.8525		7.24726			8.32459	7.53099	7.24726
RDH13	Rdh13	retinol dehydrogenase 13 (all-trans and 9-cis) [Source:MGI Symbol;Acc:MGI:1918732]	7	4427769	4448648		0.307044	1.3593	1.12419	1.00505	1.13642	1.07826	1.19323	1.13803	1.12463	1.26476	1.23574	1.04203	1.09011	1.07724	1.48077	1.04607	0.771832	1.03955	1.2292	1.11006						1.03955	1.04203	1.09011	1.3593		1.23574	1.07826	1.00505	1.07724	0.771832		1.13803			1.13275	1.03362	1.13803
EPS8L1	Eps8l1	EPS8-like 1 [Source:MGI Symbol;Acc:MGI:1914675]	7	4463673	4483486		0.550014	-4.81792	-5.29822	-4.88246	-4.96878	-4.99349	-4.9192	-5.26946	-5.18293	-4.4431	-4.89404	-5.06305	-4.82597	-5.36073	-4.76837	-5.13745	-4.48389	-4.34658	-4.04916	-4.10359						-4.34658	-5.06305	-4.82597	-4.81792		-4.89404	-4.99349	-4.88246	-5.36073	-4.48389		-5.26946			-4.76338	-4.92292	-5.26946
TRIM6-TRIM34	Trim6	tripartite motif-containing 6 [Source:MGI Symbol;Acc:MGI:2137352]	7	103868000	103884359		0.51616	0.40587	0.927315	0.435111	0.865224	1.08882	-0.275196	0.413968	1.36151	1.19407	0.226802	0.0134934	0.84096	0.43648	0.792106	0.396549	1.11443	0.816243	0.638345	0.22408						0.816243	0.0134934	0.84096	0.40587		0.226802	1.08882	0.435111	0.43648	1.11443		0.413968			0.519141	0.660328	0.413968
	Trim34a	tripartite motif-containing 34A [Source:MGI Symbol;Acc:MGI:2137359]	7	103893664	103911441		2.02032	1.51816	-1.04728	1.25987	-1.79665	2.98611	2.05616	1.34825	0.557034	-1.02703	-2.04856	0.651082	0.520189	2.45532	1.43289	0.639639	1.23968	-1.00552	-1.08291	1.73625						-1.00552	0.651082	0.520189	1.51816		-2.04856	2.98611	1.25987	2.45532	1.23968		1.34825			0.420979	1.17848	1.34825
	Trim34b	tripartite motif-containing 34B [Source:MGI Symbol;Acc:MGI:4821264]	7	103978678	103986116		1.43785	3.29959	7.00403	1.75203	6.75941	7.18156	4.0138	6.98465	6.75037	7.56757	6.89197	5.10512	7.0353	5.82121	7.0301	7.10203	6.72067	7.30865	7.37803	3.80503						7.30865	5.10512	7.0353	3.29959		6.89197	7.18156	1.75203	5.82121	6.72067		6.98465			5.68717	5.67349	6.98465
IL21R	Il21r	interleukin 21 receptor [Source:MGI Symbol;Acc:MGI:1890475]	7	125202601	125232742		1.61872	1.1487	1.83126	1.22316	2.19091	3.13294	2.30266	1.72433	2.22902	2.48996	1.38418	1.06019	1.76687	2.27869	1.95289	1.86827	1.81729	1.68801	1.79237	2.1266						1.68801	1.06019	1.76687	1.1487		1.38418	3.13294	1.22316	2.27869	1.81729		1.72433			1.41594	1.96725	1.72433
ERK	Mapk3	mitogen-activated protein kinase 3 [Source:MGI Symbol;Acc:MGI:1346859]	7	126358773	126364991		-0.0922401	-0.389552	0.118448	-0.0846498	0.346488	0.0152225	-0.0555861	0.0595118	0.0239385	0.362774	0.0431297	0.205919	-0.341415	0.0471253	0.055996	0.176232	0.0395521	0.207533	0.0784655	-0.0572856						0.207533	0.205919	-0.341415	-0.389552		0.0431297	0.0152225	-0.0846498	0.0471253	0.0395521		0.0595118			-0.0793788	0.012076	0.0595118
FGF4	Fgf4	fibroblast growth factor 4 [Source:MGI Symbol;Acc:MGI:95518]	7	144401104	144418980		-14.0888	-16.6419	-14.8272	-16.6208	-13.2949	-14.5534	-33.4744	-14.5121	-20.0866	-12.8936	-16.6854	-17.2098	-15.3394	-15.6256	-17.92	-17.92	-14.032	-23.255	-23.255	-13.0821						-23.255	-17.2098	-15.3394	-16.6419		-16.6854	-14.5534	-16.6208	-15.6256	-14.032		-14.5121			-18.1115	-15.5034	-14.5121
Rps23rg1	C330021F23Rik	ribosomal protein S23, retrogene 1 [Source:MGI Symbol;Acc:MGI:3612471]	8	3617990	3634939		1.46087	-0.159523	2.06341	2.35895	2.57899	2.1232	2.52846	2.1654	3.06396	2.38162	1.13725	2.49634	2.62246	2.09266	2.49047	1.97941	-0.353622	3.07201	3.07836	2.3937						3.07201	2.49634	2.62246	-0.159523		1.13725	2.1232	2.35895	2.09266	-0.353622		2.1654			2.00782	1.47169	2.1654
ELAVL1	Elavl1	ELAV (embryonic lethal, abnormal vision)-like 1 (Hu antigen R) [Source:MGI Symbol;Acc:MGI:1100851]	8	4335382	4375413		0.0582828	-0.0844155	-0.0269068	-0.0708352	-0.0847389	-0.0585962	-0.0687295	-0.0295452	-0.156833	-0.123089	-0.13932	-0.187513	0.0684742	-0.129349	-0.146418	-0.17226	-0.0217471	-0.083425	-0.14365	-0.143972						-0.083425	-0.187513	0.0684742	-0.0844155		-0.13932	-0.0585962	-0.0708352	-0.129349	-0.0217471		-0.0295452			-0.0717198	-0.0839695	-0.0295452
Il12 receptor	Il12rb1	interleukin 12 receptor, beta 1 [Source:MGI Symbol;Acc:MGI:104579]	8	71261093	71274068		-1.28358	-0.0396041	0.523346	-0.803515	0.382025	0.330158	0.316833	-0.555474	0.0941877	-0.39138	-0.400572	0.536949	-0.356272	0.856667	0.578131	0.550539	0.450513	-0.145672	-0.713482	-0.482696						-0.145672	0.536949	-0.356272	-0.0396041		-0.400572	0.330158	-0.803515	0.856667	0.450513		-0.555474			-0.00114961	0.0866501	-0.555474
CDH1	Cdh1	cadherin 1 [Source:MGI Symbol;Acc:MGI:88354]	8	107329983	107396878		0.423439	-2.13389	-0.387378	-0.358056	-0.102847	-1.05898	-2.39755	-0.328695	-4.44849	1.0511	-2.50741	0.201068	-0.5869	-0.89333	-0.563287	-0.0517646	-0.815218	-0.0331761	-0.707055	0.241784						-0.0331761	0.201068	-0.5869	-2.13389		-2.50741	-1.05898	-0.358056	-0.89333	-0.815218		-0.328695			-0.638225	-1.1266	-0.328695
NNMT	Nnmt	nicotinamide N-methyltransferase [Source:MGI Symbol;Acc:MGI:1099443]	9	48503177	48516453		-2.55395	-0.223697	0.359242	-3.6917	-0.786583	-0.0948455	-1.2225	-0.648498	-2.44351	-0.175313	-0.375243	1.42111	-1.10163	0.0109256	-1.15832	-1.21811	-1.26483	0.0842709	-0.67926	-1.62109						0.0842709	1.42111	-1.10163	-0.223697		-0.375243	-0.0948455	-3.6917	0.0109256	-1.26483		-0.648498			0.0450152	-1.08314	-0.648498
SMAD3	Smad3	SMAD family member 3 [Source:MGI Symbol;Acc:MGI:1201674]	9	63554049	63665276		0.33279	-0.622272	0.0396311	0.162538	0.158206	0.150478	0.279277	0.345959	0.334289	0.568473	0.0243835	-0.0933414	0.398661	0.286781	0.0508872	-0.00597347	0.193804	0.174357	0.31592	0.238903						0.174357	-0.0933414	0.398661	-0.622272		0.0243835	0.150478	0.162538	0.286781	0.193804		0.345959			-0.0356486	0.163597	0.345959
OAZ2	Oaz2	ornithine decarboxylase antizyme 2 [Source:MGI Symbol;Acc:MGI:109492]	9	65575283	65597582		-0.0476228	0.745422	0.322827	0.625834	0.575453	0.627512	0.490576	0.597194	0.739003	0.601535	0.63984	0.784293	0.56032	0.515911	0.557572	0.74929	0.624122	0.572809	0.25557	0.599453						0.572809	0.784293	0.56032	0.745422		0.63984	0.627512	0.625834	0.515911	0.624122		0.597194			0.665711	0.606644	0.597194
PPIB	Ppib	peptidylprolyl isomerase B [Source:MGI Symbol;Acc:MGI:97750]	9	65967504	65973905		0.58282	1.59486	0.776773	1.72389	1.53888	1.68542	1.61142	1.60779	2.0202	1.40901	1.58739	1.46517	1.80245	1.8716	1.58815	1.57476	1.79414	1.25682	0.270811	1.85412						1.25682	1.46517	1.80245	1.59486		1.58739	1.68542	1.72389	1.8716	1.79414		1.60779			1.52982	1.73249	1.60779
Aph1c	Aph1c	aph1 homolog C, gamma secretase subunit [Source:MGI Symbol;Acc:MGI:1915568]	9	66722276	66742008		-0.0485519	-1.31132	-0.59227	-1.25305	-0.994	-1.1587	-1.15817	-0.904793	-1.02928	-0.909331	-1.13013	-1.59745	-0.79177	-0.853232	-1.37873	-1.51563	-1.21815	-0.682198	-0.66976	-0.838786						-0.682198	-1.59745	-0.79177	-1.31132		-1.13013	-1.1587	-1.25305	-0.853232	-1.21815		-0.904793			-1.09568	-1.12265	-0.904793
Raet1e	Raet1e	retinoic acid early transcript 1E [Source:MGI Symbol;Acc:MGI:2675273]	10	22034468	22250038		0.0820311	-0.372842	-0.244609	0.141004	-0.0789726	0.904851	1.71847	-0.114385	0.120879	4.89038	0.221766	-0.175423	1.62744	2.0036	-0.43937	0.668528	-0.0374172	2.17614	-0.203162	-0.0471718						2.17614	-0.175423	1.62744	-0.372842		0.221766	0.904851	0.141004	2.0036	-0.0374172		-0.114385			0.81383	0.646762	-0.114385
Raet1d	Raet1d	retinoic acid early transcript delta [Source:MGI Symbol;Acc:MGI:1861032]	10	22236451	22250038		0.63825	1.01957	0.186122	0.148256	0.280663	1.58815	2.13907	2.74751	0.329231	4.95183	2.05136	0.137421	3.42276	3.44349	-0.162941	1.54194	0.500495	1.65992	-0.110497	0.0454872						1.65992	0.137421	3.42276	1.01957		2.05136	1.58815	0.148256	3.44349	0.500495		2.74751			1.55992	1.54635	2.74751
Neuroprotective Role of THOP1 in Alzheimer's Disease	Thop1	thimet oligopeptidase 1 [Source:MGI Symbol;Acc:MGI:1354165]	10	80905869	80918393		0.0031277	-0.140346	0.125882	-0.0145706	0.253972	0.227888	0.125754	0.00431307	-0.11292	-0.285983	0.0515097	0.100878	-0.150092	0.0749481	0.1627	0.372901	0.263661	-0.0860915	-0.112695	0.0615014						-0.0860915	0.100878	-0.150092	-0.140346		0.0515097	0.227888	-0.0145706	0.0749481	0.263661		0.00431307			-0.068913	0.120687	0.00431307
SFI1	Sfi1	Sfi1 homolog, spindle assembly associated (yeast) [Source:MGI Symbol;Acc:MGI:1926137]	11	3081850	3143463		0.259166	1.90222	0.817091	0.967845	0.336741	1.61919	1.46614	2.10571	1.47776	1.23524	1.95977	-0.226926	1.99211	1.77365	1.09895	0.756496	1.82329	0.111962	1.43999	1.63509						0.111962	-0.226926	1.99211	1.90222		1.95977	1.61919	0.967845	1.77365	1.82329		2.10571			0.944841	1.62875	2.10571
PNPT1	Pnpt1	polyribonucleotide nucleotidyltransferase 1 [Source:MGI Symbol;Acc:MGI:1918951]	11	29080744	29111828		0.0189299	-0.373656	-0.208145	0.30341	-0.34227	0.0512862	-0.00136622	0.0173516	0.00561472	0.0178627	-0.154892	-0.107155	0.132532	0.343257	-0.32631	-0.526437	0.26982	0.309656	0.135429	0.250445						0.309656	-0.107155	0.132532	-0.373656		-0.154892	0.0512862	0.30341	0.343257	0.26982		0.0173516			-0.00965554	0.162576	0.0173516
GABRA6	Gabra6	gamma-aminobutyric acid (GABA) A receptor, subunit alpha 6 [Source:MGI Symbol;Acc:MGI:95618]	11	42197264	42211899		-17.3304	1.09018	0.0596281	2.53421	0.770051	-2.35704	-1.18664	-0.203984	-2.90626	-1.991	-1.85507	11.0176	-0.343666	-0.736103	5.96883	8.65115	-3.33109	0.541481	-37.406	-37.1825						0.541481	11.0176	-0.343666	1.09018		-1.85507	-2.35704	2.53421	-0.736103	-3.33109		-0.203984			3.07641	-1.14902	-0.203984
IL12 (family)	Il12b	interleukin 12b [Source:MGI Symbol;Acc:MGI:96540]	11	44290890	44304860		-0.0947187	-0.634944	0.970477	-0.128932	0.0246455	3.24432	3.65207	0.311027	-0.0823843	4.39563	0.837113	-0.143304	3.00017	0.677786	-0.713269	0.4027	-0.170022	1.79451	-0.415299	1.24485						1.79451	-0.143304	3.00017	-0.634944		0.837113	3.24432	-0.128932	0.677786	-0.170022		0.311027			1.00411	0.892054	0.311027
Irgm1	Irgm1	immunity-related GTPase family M member 1 [Source:MGI Symbol;Acc:MGI:107567]	11	48752795	48762510		0.736807	0.48625	0.390189	0.706523	0.644214	2.55579	0.969066	0.678433	0.844102	0.623869	0.359982	0.415929	0.637036	3.0447	0.809309	1.02734	0.222632	1.36818	0.603878	0.639524						1.36818	0.415929	0.637036	0.48625		0.359982	2.55579	0.706523	3.0447	0.222632		0.678433			0.72685	1.37793	0.678433
GDF9	Gdf9	growth differentiation factor 9 [Source:MGI Symbol;Acc:MGI:95692]	11	53321850	53328731		0.368319	0.035794	0.202204	-2.49842	0.513064	0.626624	0.00569671	-3.59983	0.325955	-0.740467	-2.4349	0.843786	-0.916844	-0.0359782	-2.13839	0.102589	0.201273	0.224175	-2.47534	-0.0464027						0.224175	0.843786	-0.916844	0.035794		-2.4349	0.626624	-2.49842	-0.0359782	0.201273		-3.59983			0.046728	-0.828281	-3.59983
GLP2R	Glp2r	glucagon-like peptide 2 receptor [Source:MGI Symbol;Acc:MGI:2136733]	11	67552328	67661979		-0.398905	2.08549	2.98177	4.07625	3.39088	3.55833	1.95521	4.13213	2.39194	1.33943	3.24202	1.98158	3.40501	3.41027	2.85115	2.49394	1.19872	2.76477	1.74314	2.89125						2.76477	1.98158	3.40501	2.08549		3.24202	3.55833	4.07625	3.41027	1.19872		4.13213			2.55921	3.09712	4.13213
DLG4	Dlg4	discs large MAGUK scaffold protein 4 [Source:MGI Symbol;Acc:MGI:1277959]	11	69907768	69938348		0.194509	0.0174663	0.0919112	0.104252	0.230071	0.208026	0.12178	0.202354	0.290238	0.122321	0.26067	-0.25771	0.278885	0.0579663	0.170744	0.158319	0.319967	0.0196664	0.135562	0.19723						0.0196664	-0.25771	0.278885	0.0174663		0.26067	0.208026	0.104252	0.0579663	0.319967		0.202354			0.014577	0.190176	0.202354
Ccl6	Ccl6	chemokine (C-C motif) ligand 6 [Source:MGI Symbol;Acc:MGI:98263]	11	83478708	83483913		-0.530929	-3.25818	-1.10127	-2.11712	-0.613441	-1.51277	-2.19323	-1.67859	-1.59153	-1.36465	-2.49756	-2.91168	-2.62817	-1.98997	-0.488237	-1.24057	-2.93569	-1.31345	-2.72946	-2.132						-1.31345	-2.91168	-2.62817	-3.25818		-2.49756	-1.51277	-2.11712	-1.98997	-2.93569		-1.67859			-2.52787	-2.21062	-1.67859
TUBD1	Tubd1	tubulin, delta 1 [Source:MGI Symbol;Acc:MGI:1891826]	11	86435817	86458186		0.0924075	0.833403	-0.183963	1.47999	0.352049	1.41827	0.230999	1.49745	1.72703	0.638825	1.34783	1.56804	1.55581	1.42662	1.64083	0.941563	1.79588	1.39204	0.612383	1.34218						1.39204	1.56804	1.55581	0.833403		1.34783	1.41827	1.47999	1.42662	1.79588		1.49745			1.33732	1.49372	1.49745
MAPT	Mapt	microtubule-associated protein tau [Source:MGI Symbol;Acc:MGI:97180]	11	104122216	104222916		0.0777985	0.462505	0.226445	0.194457	0.154562	0.209776	0.296692	0.253813	0.263063	0.0529893	0.294514	0.0489435	0.178403	-0.0658864	0.278379	0.00587919	0.159442	0.0896288	0.137871	0.09264						0.0896288	0.0489435	0.178403	0.462505		0.294514	0.209776	0.194457	-0.0658864	0.159442		0.253813			0.19487	0.15846	0.253813
Igha	Igha	immunoglobulin heavy constant alpha [Source:MGI Symbol;Acc:MGI:96444]	12	113218450	113223856		8.70014	8.47905	10.6439	7.39358	10.1868	16.5286	11.4068	9.49891	9.2922	12.2834	8.30694	11.136	10.5115	9.11463	6.63508	9.36824	9.48042	9.81974	7.7338	12.0484						9.81974	11.136	10.5115	8.47905		8.30694	16.5286	7.39358	9.11463	9.48042		9.49891			9.98657	10.1648	9.49891
Ighg2c	Ighg2c	immunoglobulin heavy constant gamma 2C [Source:MGI Symbol;Acc:MGI:2686979]	12	113248945	113252552		6.24467	10.9026	10.2982	5.75864	4.83231	9.76729	8.40304	7.8225	3.52078	10.0492	7.5164	-0.11274	8.04932	6.71344	-0.388734	4.58286	3.96363	4.78474	5.72298	9.01196						4.78474	-0.11274	8.04932	10.9026		7.5164	9.76729	5.75864	6.71344	3.96363		7.8225			5.90598	6.74388	7.8225
Ighg2b	Ighg2b	immunoglobulin heavy constant gamma 2B [Source:MGI Symbol;Acc:MGI:96445]	12	113266585	113271553		7.09847	8.39164	10.2198	6.2875	5.90968	11.2636	10.6301	6.09552	7.28003	8.9228	7.00465	1.86912	8.82902	6.56879	-0.592125	7.8445	7.64282	8.55656	5.11258	11.0501						8.55656	1.86912	8.82902	8.39164		7.00465	11.2636	6.2875	6.56879	7.64282		6.09552			6.91159	7.75347	6.09552
IGHG1	Ighg1	immunoglobulin heavy constant gamma 1 (G1m marker) [Source:MGI Symbol;Acc:MGI:96446]	12	113288860	113294143		8.6997	16.0361	13.6071	9.05783	11.3185	14.3261	13.8947	14.192	12.0117	9.14864	12.8251	10.2136	9.76044	9.77143	9.94403	10.7019	12.2956	12.0512	6.73061	17.3021						12.0512	10.2136	9.76044	16.0361		12.8251	14.3261	9.05783	9.77143	12.2956		14.192			12.0154	11.6552	14.192
PRL	Prl	prolactin [Source:MGI Symbol;Acc:MGI:97762]	13	27241553	27249188		-5.11497	-4.21958	-2.13281	-1.52869	-3.8886	-6.38551	-8.99502	-17.4322	-3.25142	-2.9056	-4.9872	-7.71562	0.39726	-4.44973	-7.13264	-3.87215	-5.00504	1.66765	1.66765	-18.8638						1.66765	-7.71562	0.39726	-4.21958		-4.9872	-6.38551	-1.52869	-4.44973	-5.00504		-17.4322			-2.46757	-4.47124	-17.4322
IRX2	Irx2	Iroquois homeobox 2 [Source:MGI Symbol;Acc:MGI:1197526]	13	72776939	72782317		6.28617	11.214	8.8343	6.47273	8.38838	6.45571	6.58896	6.49121	6.23306	6.65853	6.40605	10.9778	10.936	6.16898	6.85165	10.4299	6.13819	6.52055	6.84013	6.14966						6.52055	10.9778	10.936	11.214		6.40605	6.45571	6.47273	6.16898	6.13819		6.49121			9.91207	6.32833	6.49121
C5orf34	4833420G17Rik	RIKEN cDNA 4833420G17 gene [Source:MGI Symbol;Acc:MGI:1914642]	13	119599304	119622656		-0.0961112	1.38716	1.55642	2.84955	1.69193	2.87233	1.64749	2.64235	3.02389	2.49218	2.80452	2.77889	3.10685	3.05826	1.62059	1.66687	2.82117	3.17545	3.04322	3.04365						3.17545	2.77889	3.10685	1.38716		2.80452	2.87233	2.84955	3.05826	2.82117		2.64235			2.61209	2.88117	2.64235
IL25	Il25	interleukin 25 [Source:MGI Symbol;Acc:MGI:2155888]	14	55170152	55173294		3.5362	4.67907	4.48415	3.86831	4.38924	4.58002	4.53054	4.52671	4.50165	4.17539	4.43516	4.42729	3.89962	4.34311	4.65529	4.16198	4.12581	4.60495	4.39449	4.52933						4.60495	4.42729	3.89962	4.67907		4.43516	4.58002	3.86831	4.34311	4.12581		4.52671			4.40273	4.27048	4.52671
Apol9a	Apol9a	apolipoprotein L 9a [Source:MGI Symbol;Acc:MGI:3606001]	15	77287989	77295335		1.004	1.71402	0.287822	0.492981	1.62335	2.40917	2.54989	2.09677	1.65347	1.57534	1.33206	-0.125926	1.27356	3.98292	1.5445	1.81567	0.133775	2.54508	1.84207	0.940519						2.54508	-0.125926	1.27356	1.71402		1.33206	2.40917	0.492981	3.98292	0.133775		2.09677			1.35168	1.67018	2.09677
Apol9b	Apol9b	apolipoprotein L 9b [Source:MGI Symbol;Acc:MGI:1919148]	15	77613239	77620582		-0.2796	5.22114	5.17359	5.15418	5.43752	7.55662	6.13519	5.20707	5.56795	5.5124	5.12286	3.46341	5.26541	6.98024	4.43037	5.41278	4.38433	6.35425	4.76738	4.91844						6.35425	3.46341	5.26541	5.22114		5.12286	7.55662	5.15418	6.98024	4.38433		5.20707			5.07605	5.83964	5.20707
EP300	Ep300	E1A binding protein p300 [Source:MGI Symbol;Acc:MGI:1276116]	15	81469552	81536278		-0.0367242	0.721095	-0.400728	-0.171523	-0.603375	-0.580352	-0.416818	-0.271191	-0.655535	-0.179759	-0.564699	-0.43171	0.097517	-0.0327605	-0.730102	-0.584793	-0.314112	-0.262181	-0.179869	-0.128407						-0.262181	-0.43171	0.097517	0.721095		-0.564699	-0.580352	-0.171523	-0.0327605	-0.314112		-0.271191			0.0311802	-0.332689	-0.271191
CDPF1	Cdpf1	cysteine rich, DPF motif domain containing 1 [Source:MGI Symbol;Acc:MGI:1919605]	15	85691173	85695898		-0.220659	-1.15464	-1.40767	-1.80814	-1.21261	-1.08572	-0.204782	-1.64212	-1.24119	-1.37289	-1.38386	-1.07718	-1.52945	-1.5798	-1.49302	-0.223718	-1.27714	-1.5249	-1.50424	-1.61487						-1.5249	-1.07718	-1.52945	-1.15464		-1.38386	-1.08572	-1.80814	-1.5798	-1.27714		-1.64212			-1.32154	-1.42693	-1.64212
ERK2	Mapk1	mitogen-activated protein kinase 1 [Source:MGI Symbol;Acc:MGI:1346858]	16	16801246	16865317		0.082009	-0.635868	-0.22873	-0.0851277	-0.481537	-0.321391	-0.179571	-0.260223	-0.442022	-0.517619	-0.296081	-0.851276	0.0523416	-0.256499	-0.405885	-0.529027	-0.152702	-0.213606	-0.194038	-0.248533						-0.213606	-0.851276	0.0523416	-0.635868		-0.296081	-0.321391	-0.0851277	-0.256499	-0.152702		-0.260223			-0.412102	-0.22236	-0.260223
Iglv1	Iglv1	immunoglobulin lambda variable 1 [Source:MGI Symbol;Acc:MGI:96530]	16	18903767	18904250		14.8882	16.1402	18.3018	13.6914	13.1826	16.8787	15.9555	13.7028	-0.115541	16.2363	13.3578	12.6457	15.0188	13.019	13.8511	18.3034	10.6364	12.4849	12.5257	17.3989						12.4849	12.6457	15.0188	16.1402		13.3578	16.8787	13.6914	13.019	10.6364		13.7028			14.0724	13.5167	13.7028
PRSS41	Prss41	protease, serine 41 [Source:MGI Symbol;Acc:MGI:1918253]	17	24055759	24063146		4.75787	8.89604	8.45214	5.00529	7.89632	9.26535	8.69691	9.08245	7.90103	6.71591	8.53151	9.45014	7.94926	8.85406	9.0822	8.96516	7.4374	9.17217	8.93765	9.07666						9.17217	9.45014	7.94926	8.89604		8.53151	9.26535	5.00529	8.85406	7.4374		9.08245			8.8669	7.81872	9.08245
BRICD5	Bricd5	BRICHOS domain containing 5 [Source:MGI Symbol;Acc:MGI:2441766]	17	24692858	24694443		1.01023	3.54423	3.74802	1.81975	3.99013	3.59168	3.3475	3.08847	3.36123	2.45244	3.16371	3.33915	3.48969	3.75063	3.63925	3.70269	3.60425	3.69341	3.17848	3.46509						3.69341	3.33915	3.48969	3.54423		3.16371	3.59168	1.81975	3.75063	3.60425		3.08847			3.51662	3.18601	3.08847
HMGA1	Hmga1	high mobility group AT-hook 1 [Source:MGI Symbol;Acc:MGI:96160]	17	27775471	27782648		-0.0993956	-2.15507	0.155122	0.675583	0.0421476	-4.4895	-4.02157	-2.58108	-2.34352	-0.447401	-1.80909	-0.527945	0.00406213	-3.38447	-2.54254	6.14268	-0.444188	-3.70807	-3.74177	-4.10511						-3.70807	-0.527945	0.00406213	-2.15507		-1.80909	-4.4895	0.675583	-3.38447	-0.444188		-2.58108			-1.59676	-1.89033	-2.58108
Gm41561	Gm41561	predicted gene, 41561 [Source:MGI Symbol;Acc:MGI:5624446]	17	31067410	31076410		-17.7961	2.34115	-38.5707	-2.10296	-1.22331	-36.2619	5.75125	2.59009	3.53947	3.06537	2.57318	-35.8215	-37.7415	3.75203	2.75798	1.85367	-1.30265	3.0959	-30.599	-30.1669						3.0959	-35.8215	-37.7415	2.34115		2.57318	-36.2619	-2.10296	3.75203	-1.30265		2.59009			-17.0315	-6.66845	2.59009
HLA-A	H2-K1	histocompatibility 2, K1, K region [Source:MGI Symbol;Acc:MGI:95904]	17	34214991	34219321		1.6751	1.09167	0.00302908	0.124164	1.3417	2.84838	0.95534	1.21673	1.21673	0.982203	0.48524	0.977703	0.0309472	1.87206	1.71023	1.88414	0.0802842	1.2575	1.97084	1.22779						1.2575	0.977703	0.0309472	1.09167		0.48524	2.84838	0.124164	1.87206	0.0802842		1.21673			0.839454	1.08203	1.21673
	H2-D1	histocompatibility 2, D region locus 1 [Source:MGI Symbol;Acc:MGI:95896]	17	35481706	35486475		1.61361	1.3261	1.24106	1.21952	2.12778	1.85194	0.850044	1.53726	1.53726	1.25741	0.809963	2.21771	1.04546	1.79785	1.83761	1.97454	0.539355	2.0491	2.01604	1.36917						2.0491	2.21771	1.04546	1.3261		0.809963	1.85194	1.21952	1.79785	0.539355		1.53726			1.65959	1.24372	1.53726
	H2-Bl	histocompatibility 2, blastocyst [Source:MGI Symbol;Acc:MGI:892004]	17	36391007	36395115		5.31743	10.2653	7.62779	4.4074	4.21708	3.66934	7.81039	8.7384	8.7384	6.66199	8.3545	7.31432	5.71468	6.71671	7.15497	8.97906	5.53783	4.95976	5.36132	5.33041						4.95976	7.31432	5.71468	10.2653		8.3545	3.66934	4.4074	6.71671	5.53783		8.7384			7.06351	5.73716	8.7384
	H2-Q1	histocompatibility 2, Q region locus 1 [Source:MGI Symbol;Acc:MGI:95928]	17	35539381	35544075		1.90509	2.63822	2.67595	3.33296	4.04967	6.94477	5.09842	2.16759	2.16759	4.0021	2.45834	3.42502	4.01675	3.59328	3.96361	2.5105	2.5947	4.76675	4.80023	4.10996						4.76675	3.42502	4.01675	2.63822		2.45834	6.94477	3.33296	3.59328	2.5947		2.16759			3.71169	3.78481	2.16759
	H2-Q2	histocompatibility 2, Q region locus 2 [Source:MGI Symbol;Acc:MGI:95931]	17	35561218	35565738		4.69798	8.08433	6.92534	6.65065	7.25227	8.40616	7.27924	6.12406	6.12406	6.81278	6.07929	4.64485	7.06451	5.87561	5.75639	6.76166	6.57816	7.85306	4.85219	6.49688						7.85306	4.64485	7.06451	8.08433		6.07929	8.40616	6.65065	5.87561	6.57816		6.12406			6.91169	6.71797	6.12406
	H2-Q4	histocompatibility 2, Q region locus 4 [Source:MGI Symbol;Acc:MGI:95933]	17	35598593	35604266		2.12299	1.10182	0.700585	0.758597	1.86523	3.4699	1.44482	1.24749	1.24749	1.76868	0.302463	1.15738	0.985184	2.48333	1.89582	2.09341	0.285665	2.65421	2.13572	1.61722						2.65421	1.15738	0.985184	1.10182		0.302463	3.4699	0.758597	2.48333	0.285665		1.24749			1.47465	1.45999	1.24749
	H2-Q6	histocompatibility 2, Q region locus 6 [Source:MGI Symbol;Acc:MGI:95935]	17	35643826	35649031		3.68709	2.36896	0.543887	2.22014	3.09987	4.35614	2.35906	2.87057	2.87057	2.5477	1.41297	2.37121	2.14979	3.81588	3.67312	4.19242	1.12301	3.71757	3.31849	3.39249						3.71757	2.37121	2.14979	2.36896		1.41297	4.35614	2.22014	3.81588	1.12301		2.87057			2.65188	2.58563	2.87057
	H2-Q7	histocompatibility 2, Q region locus 7 [Source:MGI Symbol;Acc:MGI:95936]	17	35658131	35662749		3.89526	3.14965	-2.35244	1.69664	2.94772	4.31462	2.30899	3.1129	3.1129	2.7893	2.01957	2.16568	1.79076	3.63843	3.78888	4.55404	0.691241	3.46103	2.58271	3.3936						3.46103	2.16568	1.79076	3.14965		2.01957	4.31462	1.69664	3.63843	0.691241		3.1129			2.64178	2.4721	3.1129
	H2-Q10	histocompatibility 2, Q region locus 10 [Source:MGI Symbol;Acc:MGI:95929]	17	35780986	35785460		4.19169	5.4372	6.3053	6.24283	7.03763	5.24583	6.65287	4.69159	4.69159	5.71676	5.73937	4.52021	6.16298	5.92572	3.03756	5.42021	5.90079	7.98095	5.63342	3.92767						7.98095	4.52021	6.16298	5.4372		5.73937	5.24583	6.24283	5.92572	5.90079		4.69159			6.02533	5.81091	4.69159
LTA	Lta	lymphotoxin A [Source:MGI Symbol;Acc:MGI:104797]	17	35422141	35424327		2.42316	2.80422	5.40419	2.60537	3.83886	5.44545	4.49706	2.28828	4.53999	4.0918	3.66995	2.97594	2.47737	3.55025	2.60505	3.9215	3.0334	4.19819	4.71346	2.71216						4.19819	2.97594	2.47737	2.80422		3.66995	5.44545	2.60537	3.55025	3.0334		2.28828			3.11393	3.66088	2.28828
HLA-E	H2-T23	histocompatibility 2, T region locus 23 [Source:MGI Symbol;Acc:MGI:95957]	17	36340665	36343747		0.868317	0.0587541	0.256054	-1.77835	-0.532168	2.2802	0.870301	0.15885	0.236254	1.00703	-0.0171565	0.177355	-1.71252	1.9486	0.459772	1.07507	-1.44201	-0.848466	0.440623	1.09425						-0.848466	0.177355	-1.71252	0.0587541		-0.0171565	2.2802	-1.77835	1.9486	-1.44201		0.15885			-0.581219	0.198258	0.15885
DYNLT1	Dynlt1a	dynein light chain Tctex-type 1A [Source:MGI Symbol;Acc:MGI:3807506]	17	6356615	6367775		0.266794	-1.09912	-1.18919	0.467816	-0.0349427	0.0217362	0.533048	-1.18962	-0.158512	0.183117	-0.662709	0.138512	0.341785	-0.00818042	0.672625	0.0616561	0.325133	-0.910623	-0.975382	0.782761						-0.910623	0.138512	0.341785	-1.09912		-0.662709	0.0217362	0.467816	-0.00818042	0.325133		-1.18962			-0.382361	0.0287592	-1.18962
	Dynlt1b	dynein light chain Tctex-type 1B [Source:MGI Symbol;Acc:MGI:98643]	17	6697511	6703695		0.831886	1.89298	2.46347	1.20561	2.25604	2.74016	0.953035	2.06627	1.5952	1.67707	1.89831	2.32088	2.32517	2.25592	1.7076	2.11799	2.0548	1.4872	1.2916	2.1454						1.4872	2.32088	2.32517	1.89298		1.89831	2.74016	1.20561	2.25592	2.0548		2.06627			2.00656	2.03096	2.06627
	Dynlt1c	dynein light chain Tctex-type 1C [Source:MGI Symbol;Acc:MGI:3807476]	17	6869070	6877173		-0.266644	0.334919	0.496999	0.196779	0.344211	0.328178	0.408549	0.801771	-0.477434	0.947279	0.478386	1.05841	0.474624	0.499665	0.338374	0.424319	0.00904937	0.601051	1.06701	0.735256						0.601051	1.05841	0.474624	0.334919		0.478386	0.328178	0.196779	0.499665	0.00904937		0.801771			0.61725	0.302411	0.801771
	Dynlt1f	dynein light chain Tctex-type 1F [Source:MGI Symbol;Acc:MGI:3780996]	17	6914001	6923299		0.459182	0.205512	0.4418	0.590368	0.8439	0.506947	0.384171	0.692401	0.478298	0.954502	0.74944	1.6464	0.38422	0.849855	0.449405	0.763065	0.174033	1.7592	1.52079	1.03569						1.7592	1.6464	0.38422	0.205512		0.74944	0.506947	0.590368	0.849855	0.174033		0.692401			0.998833	0.574129	0.692401
RHOQ	Rhoq	ras homolog family member Q [Source:MGI Symbol;Acc:MGI:1931553]	17	87270510	87307497		0.158908	0.260794	-0.247102	-0.050356	-0.272552	0.0640107	-0.0564741	-0.0629326	-0.356141	-0.0842964	-0.122202	-0.351646	0.1351	0.0418691	-0.332685	-0.377999	-0.124387	0.214292	0.068675	-0.203262						0.214292	-0.351646	0.1351	0.260794		-0.122202	0.0640107	-0.050356	0.0418691	-0.124387		-0.0629326			0.0646349	-0.038213	-0.0629326
MSH2	Msh2	mutS homolog 2 [Source:MGI Symbol;Acc:MGI:101816]	17	87979758	88031141		-0.0015634	0.197737	0.183146	0.167938	0.232152	0.87805	0.0934058	-0.0737236	0.286758	0.117999	0.276372	0.457207	-0.157442	0.135976	0.162798	0.251064	0.133635	0.286724	0.426312	-0.268359						0.286724	0.457207	-0.157442	0.197737		0.276372	0.87805	0.167938	0.135976	0.133635		-0.0737236			0.196057	0.318394	-0.0737236
EIF3J	Eif3j2	eukaryotic translation initiation factor 3, subunit J2 [Source:MGI Symbol;Acc:MGI:3704486]	18	43608483	43610861		-0.466777	-0.707836	-0.322547	0.0198697	-0.153717	-0.211795	-0.380718	-6.52974	0.105194	-0.35713	-1.75046	0.0973534	-0.385584	-2.4326	-0.569897	-0.569897	-0.423534	-6.3491	0.16312	-5.50306						-6.3491	0.0973534	-0.385584	-0.707836		-1.75046	-0.211795	0.0198697	-2.4326	-0.423534		-6.52974			-1.83629	-0.959702	-6.52974
miR-122-5p (miRNAs w/seed GGAGUGU)	Mir122	microRNA 122 [Source:MGI Symbol;Acc:MGI:2676805]	18	65381932	65381997
TAF7L	Taf7l	TATA-box binding protein associated factor 7 like [Source:MGI Symbol;Acc:MGI:1921719]	X	133360867	133377239		-0.363879	-1.72633	1.09714	1.48122	1.79157	0.846493	0.870674	0.305348	0.354834	1.91592	1.77411	-0.359365	1.2347	0.593525	0.919705	1.55585	1.07645	0.268439	2.71082	0.373066						0.268439	-0.359365	1.2347	-1.72633		1.77411	0.846493	1.48122	0.593525	1.07645		0.305348			-0.14564	1.15436	0.305348
MID1	Mid1	midline 1 [Source:MGI Symbol;Acc:MGI:1100537]	X	168468195	168788732		0.103923	-2.61276	-4.70506	-3.12578	-4.34077	-3.93637	-5.48361	-5.27955	-4.48164	-5.13017	-5.13702	-4.63199	-2.03724	-3.68292	-5.04041	-4.70488	-5.53014	-3.46337	-5.07413	-3.30676						-3.46337	-4.63199	-2.03724	-2.61276		-5.13702	-3.93637	-3.12578	-3.68292	-5.53014		-5.27955			-3.18634	-4.28245	-5.27955

## Sheet: caption
Supplementary Table S1
With a specific focus on genetic factors distinguishing TMEV response groups, here we provide expression levels (infected:uninfected) for each strain for genes included in Canonical Pathways and networks, and biomarkers. Genes are ordered by chromosome positions, which are based on mouse genome assembly GRCh38. Strains are listed in numerical order from columns I-AA; and by TMEV response group (r…
