# Supplementary material for: Resilience in Long-Term Viral Infection: Genetic Determinants and Interactions
Source: Int J Mol Sci. 2021 Oct 21;22(21):11379. doi: 10.3390/ijms222111379 (PMC8584141; doi:10.3390/ijms222111379)
Supplement: Supplementary file 1 [file ijms-22-11379-s001.zip › ijms-1426767-suppl/Table S2.xlsx]

## Sheet: Supp Table 2
ID	Molecules in Network	Score	Focus Molecules	Top Diseases and Functions
Overall (infected vs. sham)
1	Igkv4-61, MHC Class II (complex)	3	1
2	CREBBP, EP300, GATA2, TAF7L, TBX19, miR-122-5p (miRNAs w/seed GGAGUGU)	3	1	Connective Tissue Disorders, Developmental Disorder, Gastrointestinal Disease
3	GABA-A receptor, GABRA1, GABRA6, GABRD, GABRG2, NFIA	3	1	Neurological Disease, Organismal Injury and Abnormalities, Psychological Disorders
Resistant
1	Androgen-AR, Atf, BLID, C1orf116, CDH1, CDH22, CRISPLD2, DPAGT1, EPS8L1, H-2db, HLA-A, HMGA1, IGHG1, IGKC, IRX2, Ighv6-6, Iglv1, KCP, LINC00842, Miat, NFkB (complex), OAZ2, PTGS2, RBBP9, RT1-EC2, SMAD3, STX4, SVEP1, Steroid 5 alpha-Reductase, TMEM203, ZNF616, asialo GM1 ganglioside, atheronal A, hydrogen peroxide, peroxidase	27	10	Cancer, Organismal Injury and Abnormalities, Skeletal and Muscular Disorders
2	ABCB9, ADAMTS13, AFMID, Ant, C11orf98, CCDC50, COTL1, Ccl6, ESR1, Erk1/2 dimer, Esr1-Esr1-estrogen-estrogen, FAM102A, GCSH, H2BC7, ICA1, MYC, NSUN5, NUP98-KDM5A, NUP98-NSD1, PCDHB5, PLEK2, PPI, PPIB, PPIL3, PRDM2, Ptprd, RDH13, RDH16, RDH5, RPL41, Rpl36, Rpl36a, malic acid,peptidylprolyl isomerase, zeranol	6	3	Energy Production, Lipid Metabolism, Small Molecule Biochemistry
3	Neuroprotective Role of THOP1 in Alzheimer's Disease, PRSS41, Serine Protease	3	1
4	ARL13B, BIK, BRICD5, CD69, CLEC2D, CLRN1, CREB3L1, FKBP7, HHLA2, HSD17B13, ICAM3, IFNGR2, IFNLR1, IL27RA, KIR2DL1/KIR2DL3, KLRC1, LRRC25, LRRC4C, NEMP1, PLEKHO1, PSCA, PVR, SCN3B, SGCB, SGPL1, SIGLEC9, SLAMF6, SLC18A1, SLC18A2, SYNE4, TMEM234, TMEM248, TMEM79, TMPRSS2, TMX2	2	1	Cell Death and Survival, Cell-To-Cell Signaling and Interaction, Hematological System Development and Function
Resilient
1	CARD9,CD4,FAM161A,GBP3,GBP6,HLA-A,HLA-E,Histone H2b,IFI16,IFIH1,IFN alpha/beta,IFN type 1,IL12 (complex),ISL1,Ifn,Ifnar,Interferon alpha,JRK,MHC,MHC Class I (complex),MHC Class II (complex),MHC with antigen,NFkB (complex),NOC2L,Nr1h,Oas1b,PICK1,POC5,RBM28,SLC22A18,SLC25A51,SLC30A9,TCEANC2,TEX10,UQCRH	41	22	Dermatological Diseases and Conditions, Inflammatory Disease, Inflammatory Response
2	C1S,CCL28,CD300LF,CLEC4D,ERK1/2,FGF4,IGHG1,IGKC,IL25,IgG,IgG1,IgG2a,IgG2b,Iga,Ige,Igg3,Igh (family),Igha,Ighg2b,Ighg2c,Igkv1-117,Iglv1,Igm,LTA,PIGZ,PYCARD,SAA,TNFRSF8,TNFRSF9,TRAT1,UCN3,ZCRB1,hemoglobin,immune complex,snRNP-IgG Immune complex	38	21	Humoral Immune Response, Protein Synthesis, Immunological Disease
3	ACACA,ALKBH5,CG,Ck2,EPHX2,FAM210A,FAM3D,HMG20A,HMGA1,Histone h3,Il1bos,Immunoglobulin,Insulin,MID1,P38 MAPK,PPIB,PRDX1,PSTPIP1,Proinsulin,Ptprv,RNA polymerase II,RNPS1,RPL26,Rnr,SLC36A4,SRL,STBD1,SUV39H2,TCHHL1,THYN1,TMEM267,TNNC1,VRK1,ZNF616,cytokine	38	21	Cardiovascular System Development and Function, Cellular Function and Maintenance, Organ Development
4	14-3-3,26s Proteasome,Actin,Akt,BARD1,BCR (complex),CASP9,CHEK1,CPSF2,EPS8L1,F Actin,FGR,GCH1,HSPB3,HSPB6,Hsp27,Hsp70,Hsp90,IFN Beta,KNSTRN,LDB3,Ldh (complex),MCM10,PARP,PDGF BB,PIDD1,PILRA,PP2A,PSMD1,RASSF10,TAGAP,UNC5CL,Ubiquitin,VIL1,caspase	34	19	Cell Cycle, DNA Replication, Recombination, and Repair, Cancer
5	APP,AU020206,Aph1c,Apol9a/Apol9b,BRICD5,CAPSL,CDPF1,DIO2,E130116L18Rik,EBF2,Gm21992,Ighv10-1,Igkv14-111,MAPT,MUCL3,ODF4,PRSS33,PRSS36,PRSS41,PRSS48,PRSS53,PRSS55,PRSS58,Prss28,Prss29,Prss30,Prss32,RGS14,SORT1,Serine Protease,TLR7,TMCC1,TMPRSS7,Tmprss11b,UBXN10	25	15	Post-Translational Modification, Protein Degradation, Protein Synthesis
6	ACKR1,ALS2,Abhd1,Ap1,BAIAP2L1,CD3,CD48,COLQ,Ccl6,Creb,DYNLT1,ERK,FPR2,G protein alphai,GLP2R,GTPase,Gpcr,HCAR2,IL12 (family),Jnk,Lh,MAOB,Mapk,Notch,PI3K (complex),Pkc(s),Pro-inflammatory Cytokine,RAS,SRC (family),TCR,TMEM184B,TRIM6-TRIM34,Tnf (family),Vegf,chemokine	22	14	Cell-To-Cell Signaling and Interaction, Small Molecule Biochemistry, Humoral Immune Response
7	ALKBH8,AP3D1,BBS12,C5orf34,CCT2,CCT3,CEP295,CRPPA,DCP1B,DMAC2,EGLN3,GAPDHS,GPN2,KLHL33,LRRC23,NXF1,NXF5,PHYKPL,POTEE/POTEF,PRIM1,PYCR1,RABL6,RBPMS2,RDH13,RPUSD4,SEC31B,SETD4,SLC6A16,TATDN2,TTLL9,TUBB1,TUBD1,WDR86,ZNF684,nucleotidyltransferase	20	13	Cancer, Dermatological Diseases and Conditions, Hematological Disease
8	AMZ2,C1orf116,CBL,CCM2L,CLCNKB,COL16A1,CRX,Ca2+,Carlr,DLG4,FCN3,Fgf,Gm5148/Rps23rg1,HAS2-AS1,IGF1,IL1B,KCP,LRRC46,MASP2,Mbl1,NPS,OPN4,RMI2,RTKN2,Rcan1,SFI1,SLC2A9,SMAD3,Steroid 5 alpha-Reductase,Ubash3a,Vmn1r192 (includes others),basic calcium phosphate crystal,behenic acid,chitosan,dihydrotestosterone	18	12	Cellular Development, Cellular Growth and Proliferation, Connective Tissue Development and Function
9	Adora3/LOC100911796,CACNA1F,CHRFAM7A,CHRNA10,CHRNA6,CNR2,Calcium Signaling,Calmodulin,Calmodulin-Ca2+,Calmodulin-CaMKII-Ca2+,Calmodulin-Camk4-Ca2+,Calmodulin-Camkk-Ca2+,Cbp/p300-Creb,Dopamine-DARPP32 Feedback in cAMP Signaling,ELAVL1,GPR15,GPR3,HEATR5B,IRX1,IRX2,Igkv8-30,KCNJ14,OAZ2,P2X Receptor,PNCK,PTGS2,Pkc(s),SLC24A4,SLC25A47,SPA17,TMCO3,TMEM203,ZNF260,adenosine triphosphate,nAChR alpha4 beta2	18	12	Organismal Injury and Abnormalities, Neurological Disease, Dermatological Diseases and Conditions
10	AOPEP,CLMN,Ctla2a/Ctla2b,DHDH,DTYMK,EED,FAM78B,FGFBP1,GBX1,GDF6,GMFG,GNS,GZMH,HENMT1,IFNB1,Igkv12-41,Igkv12-44,Il12 receptor,KCNJ4,LRG1,Lemd1,MLH3,NNMT,Oas1d (includes others), PIGF,Pzp,SHISA5,SNX2,TGFB1,TP73,TSC22D1,TSIX,VPS13C,miR-31-5p (and other miRNAs w/seed GGCAAGA),mir-216	16	11	Cancer, Cellular Response to Therapeutics, Organismal Injury and Abnormalities
11	ABCC11,AR,CCND3,CFTR,CYP1,CYP19A,CYP26,CYP26A,CYP2W1,CYP4F11,Cyp2d1/Cyp2d5,Cyp2d22,Cyp2d26,Cyp2j13,Cyp2j5,DEFA4,DMPK,DMRTB1,FHL2,FMO2,Fcna,GJB4,LRATD1,MEDAG,NANOS2,OXCT1,SEMA5B,SHOC1,TNFSF11,TSPYL5,beta-estradiol,miR-27b-5p (miRNAs w/seed GAGCUUA),miR-486-3p (and other miRNAs w/seed GGGGCAG),mir-488,tretinoin	16	11	Cancer, Cell Cycle, Organismal Injury and Abnormalities
12	AOX1,BORA,Basp1,FKBP11,FN1,FOXD2-AS1,GJA1,GJC2,GJC3,GLTP,HIF1A,Hba-a1/Hba-a2,KLHL42,KRAS,LRRC57,MUC6,PC,QTRT2,RAB20,RNF145,Rb,SCOC,SLC16A4,SLC6A9,TCF4,TMEM237,TMPRSS6,Tpi1 (includes others),UBC,UPK1A,UTP23,VSTM5,Vhl,ZC3H12D,ZDHHC20	16	11	Organismal Injury and Abnormalities, Respiratory Disease, Neurological Disease
13	AZIN1-AS1, SLC25A34	2	1	Embryonic Development, Reproductive System Development and Function, Developmental Disorder
14	Firre, Igkv4-74	2	1	Hematopoiesis, Lymphoid Tissue Structure and Development, Cell-mediated Immune Response
15	Cntnap5c, GRIN3A	2	1	Cardiovascular Disease, Connective Tissue Disorders, Dermatological Diseases and Conditions
16	FAM47E, GTF2IRD1	2	1	Cell-To-Cell Signaling and Interaction, Skeletal and Muscular Disorders, Skeletal and Muscular System Development and Function
17	Hyi, hydroxypyruvate isomerase	2	1
Susceptible
1	5-hydroxytryptophan, AOX1, Abhd1, C5orf34, CDH1, Creb, D-glucose, DLG4, EIF3J, EPS8L1, GDF9, Glycam1, Gm5148/Rps23rg1, Igkv14-111, Igkv4-61, KCP, KLK1, MAPT, MHC Class II (complex), MID1, NFE2L2, NPVF, NPW, Neuroprotective Role of THOP1 in Alzheimer's Disease, PAQR7, PPIB, PRL, PRSS41, SFI1, SMAD3, Svs2, TNF, Wfdc18, beta-estradiol, tretinoin	46	15	Cell Signaling, Small Molecule Biochemistry, Cell Cycle

## Sheet: caption
Supplementary Table S2
Top networks for each TMEV response group. The "ID" column gives the network ID assigned by IPA; "Molecules in network" shows all genes/molecules involved in each network (with those found in multiple networks in red font). "Score," "Focus molecules," and "Top Diseases and Functions" are as assigned by IPA.
