# Supplementary material for: Resilience in Long-Term Viral Infection: Genetic Determinants and Interactions
Source: Int J Mol Sci. 2021 Oct 21;22(21):11379. doi: 10.3390/ijms222111379 (PMC8584141; doi:10.3390/ijms222111379)
Supplement: Supplementary file 1 [file ijms-22-11379-s001.zip › ijms-1426767-suppl/Table S3.xlsx]

## Sheet: Supp Table 3
Categories	Functions	Diseases or Functions Annotation	p-Value	Molecules	# Molecules
Overall (infected vs. sham)
Tissue Development	accumulation	Accumulation of progenitor cells	0.000522	TBX19	1
Cell-To-Cell Signaling and Interaction, Nervous System Development and Function	activation	Activation of interneurons	0.000626	GABRA6	1
Embryonic Development, Endocrine System Development and Function, Organ Development, Organismal Development, Tissue Development	development	Development of pituitary gland	0.00521	TBX19	1
Cellular Development	commitment	Commitment of cells	0.016	TBX19	1
Cellular Development	maturation	Maturation of cells	0.0448	TBX19	1
Resistant
Cell Morphology, Hematological Disease, Immunological Disease, Lymphoid Tissue Structure and Development	lack	Lack of lymphocytes	1.17e-05	IGKC,HLA-A,IGHG1	3
Cell Morphology, Hematological Disease, Humoral Immune Response, Immunological Disease, Lymphoid Tissue Structure and Development	lack	Lack of B lymphocytes	0.000316	IGKC,IGHG1	2
Hematological Disease, Immunological Disease	eosinophilia	Eosinophilia	0.000544	IGKC,HLA-A,IGHG1	3
Cellular Movement, Hematological System Development and Function, Immune Cell Trafficking	cell movement	Cell movement of lymphocytes	0.000558	Ccl6,HLA-A,IRX2,PPIB	4
Inflammatory Disease, Inflammatory Response, Organismal Injury and Abnormalities, Respiratory Disease	pneumonitis	Chronic phase pneumonitis	0.000647	HLA-A	1
Cell Death and Survival	cytolysis	Cytolysis of peripheral blood lymphocytes	0.000647	HLA-A	1
Cell-To-Cell Signaling and Interaction	density	Density of neuromuscular junctions	0.000647	HLA-A	1
Tissue Development	deposition	Deposition of collagen matrix	0.000647	KCP	1
Dental Disease, Gastrointestinal Disease, Organismal Injury and Abnormalities	dysplasia	Dysplasia of enamel epithelium	0.000647	IGHG1	1
Cell-mediated Immune Response, Cellular Development, Cellular Function and Maintenance, Cellular Growth and Proliferation, Embryonic Development, Hematological System Development and Function, Hematopoiesis, Lymphoid Tissue Structure and Development, Organ Development, Organismal Development, Tissue Development	generation	Generation of innate memory phenotype CD8+ T cells	0.000647	HLA-A	1
Hematological Disease, Hereditary Disorder, Immunological Disease, Organismal Injury and Abnormalities	immunoglobulin kappa light chain deficiency	Immunoglobulin kappa light chain deficiency	0.000647	IGKC	1
Cellular Growth and Proliferation, Hematological System Development and Function	inhibition	Inhibition of effector memory RA-positive cytotoxic T cells	0.000647	HLA-A	1
Cell Morphology, Hematological Disease, Humoral Immune Response, Immunological Disease, Lymphoid Tissue Structure and Development	lack	Lack of memory B cells	0.000647	IGHG1	1
Molecular Transport, Protein Synthesis, Protein Trafficking	localization	Localization of protein fragment	0.000647	HLA-A	1
Connective Tissue Disorders, Developmental Disorder, Hereditary Disorder, Metabolic Disease, Organismal Injury and Abnormalities, Skeletal and Muscular Disorders	osteogenesis imperfecta type IX	Osteogenesis imperfecta type IX	0.000647	PPIB	1
Cell Morphology, Cellular Assembly and Organization	size	Size of collagen fibrils	0.000647	PPIB	1
Dermatological Diseases and Conditions, Hematological Disease, Immunological Disease, Organismal Injury and Abnormalities	susceptibility to carbamazepine-induced hypersensitivity syndrome	Susceptibility to carbamazepine-induced hypersensitivity syndrome	0.000647	HLA-A	1
Cell Death and Survival	cytotoxicity	Cytotoxicity	0.000985	HLA-A,IGHG1,PPIB	3
Gastrointestinal Disease, Hematological Disease, Immunological Disease, Inflammatory Disease, Inflammatory Response, Organismal Injury and Abnormalities	eosinophilia	Eosinophilia of esophagus	0.001	IGKC,IGHG1	2
Humoral Immune Response, Inflammatory Response	classical complement pathway	Classical complement pathway	0.00126	IGKC,IGHG1	2
Cell Death and Survival, Drug Metabolism, Small Molecule Biochemistry	cytotoxicity	Cytotoxicity of cyclosporin A	0.00129	PPIB	1
Dermatological Diseases and Conditions, Immunological Disease, Inflammatory Disease, Inflammatory Response, Organismal Injury and Abnormalities	contact dermatitis	Initiation of contact dermatitis	0.00129	IGKC	1
Connective Tissue Disorders, Dermatological Diseases and Conditions, Immunological Disease, Inflammatory Disease, Organismal Injury and Abnormalities, Skeletal and Muscular Disorders	subacute cutaneous lupus erythematosus	Subacute cutaneous lupus erythematosus	0.00129	HLA-A	1
Small Molecule Biochemistry	uptake	Uptake of spermidine	0.00129	OAZ2	1
Reproductive System Development and Function	gestation	Gestation	0.00142	HLA-A,Hspe1-rs1	2
Cell Death and Survival, Cellular Compromise	cytotoxicity	Cytotoxicity of T lymphocytes	0.00158	HLA-A,IGHG1	2
Cell Death and Survival	cytolysis	Cytolysis of lymphocytes	0.00172	HLA-A,IGHG1	2
Gastrointestinal Disease, Inflammatory Disease, Inflammatory Response, Organismal Injury and Abnormalities	inflammation	Inflammation of gingiva	0.00194	IGHG1	1
Gastrointestinal Disease, Inflammatory Disease, Inflammatory Response, Organismal Injury and Abnormalities	inflammation	Inflammation of tongue	0.00194	IGHG1	1
Cell Morphology, Hematological Disease, Humoral Immune Response, Immunological Disease, Lymphoid Tissue Structure and Development	lack	Lack of B-2 lymphocytes	0.00194	IGKC	1
Cellular Movement, Immune Cell Trafficking	migration	Leukocyte migration	0.00226	IGKC,HLA-A,Ccl6,IRX2,PPIB	5
Dermatological Diseases and Conditions, Inflammatory Disease, Inflammatory Response, Organismal Injury and Abnormalities	maculopapular rash	Maculopapular rash	0.00259	HLA-A	1
Hematological System Development and Function, Hematopoiesis, Humoral Immune Response, Lymphoid Tissue Structure and Development, Tissue Morphology	quantity	Quantity of late pro-B lymphocyte	0.00259	IGKC	1
DNA Replication, Recombination, and Repair	degradation	Degradation of plasmid	0.00323	PPIB	1
Digestive System Development and Function, Gastrointestinal Disease, Hepatic System Development and Function, Hepatic System Disease, Inflammatory Disease, Inflammatory Response, Organ Development, Organismal Injury and Abnormalities	hepatitis	Chronic phase hepatitis	0.00388	HLA-A	1
Antimicrobial Response	clearance	Clearance of adenoviridae	0.00452	HLA-A	1
Cellular Assembly and Organization	formation	Formation of rosettes	0.00452	IGHG1	1
Cell-mediated Immune Response, Cellular Development, Cellular Function and Maintenance, Cellular Growth and Proliferation, DNA Replication, Recombination, and Repair, Embryonic Development, Hematological System Development and Function, Hematopoiesis, Humoral Immune Response, Lymphoid Tissue Structure and Development, Organ Development, Organismal Development, Tissue Development	immunoglobulin light chain V-J recombination	Immunoglobulin light chain V-J recombination	0.00452	IGKC	1
Skeletal and Muscular System Development and Function	recovery	Recovery of muscle	0.00452	HLA-A	1
Connective Tissue Disorders, Immunological Disease, Inflammatory Disease, Inflammatory Response, Organismal Injury and Abnormalities, Skeletal and Muscular Disorders	rheumatoid arthritis	Rheumatoid arthritis	0.00462	IGKC,Ccl6,HLA-A,IGHG1	4
Cell Death and Survival, Inflammatory Response	antibody-dependent cell-mediated cytotoxic reaction	Antibody-dependent cell-mediated cytotoxic reaction	0.00517	IGHG1	1
Antimicrobial Response, Inflammatory Response	antibacterial response	Antibacterial response	0.00558	HLA-A,IGHG1	2
Infectious Diseases	viral disease	Chronic phase viral disease	0.00581	HLA-A	1
Cell-mediated Immune Response, Cellular Development, Cellular Function and Maintenance, Cellular Growth and Proliferation, DNA Replication, Recombination, and Repair, Embryonic Development, Hematological System Development and Function, Hematopoiesis, Humoral Immune Response, Lymphoid Tissue Structure and Development, Organ Development, Organismal Development, Tissue Development	immunoglobulin heavy chain V(D)J recombination	Immunoglobulin heavy chain V(D)J recombination	0.00581	IGKC	1
Dermatological Diseases and Conditions, Inflammatory Disease, Inflammatory Response, Organismal Injury and Abnormalities	dermatitis	Dermatitis	0.00612	IGKC,HLA-A,IGHG1	3
Cell Morphology, Hematological Disease, Humoral Immune Response, Immunological Disease, Lymphoid Tissue Structure and Development	lack	Lack of B-1 lymphocytes	0.00646	IGKC	1
Cell Morphology, Hematological Disease, Hematological System Development and Function, Immunological Disease, Lymphoid Tissue Structure and Development	lack	Lack of CD8+ T lymphocyte	0.00646	HLA-A	1
Organ Morphology, Organismal Injury and Abnormalities, Respiratory Disease	remodeling	Remodeling of pulmonary alveolus	0.00646	Ccl6	1
Embryonic Development, Nervous System Development and Function, Ophthalmic Disease, Organ Development, Organ Morphology, Organismal Development, Organismal Injury and Abnormalities, Tissue Development, Visual System Development and Function	abnormal morphology	Abnormal morphology of photoreceptor layer	0.0071	RDH13	1
Cancer, Neurological Disease, Organismal Injury and Abnormalities	astrocytoma	Astrocytoma in spinal cord	0.0071	HLA-A	1
Immunological Disease	hypersensitive reaction	Hypersensitive reaction	0.00723	IGKC,HLA-A,IGHG1	3
Cell-To-Cell Signaling and Interaction, Nervous System Development and Function	glutamate mediated receptor currents	Glutamate mediated receptor currents	0.00839	HLA-A	1
Cell Morphology, Humoral Immune Response, Immunological Disease, Lymphoid Tissue Structure and Development	abnormal morphology	Abnormal morphology of plasma cells	0.00903	IGKC	1
Cancer, Developmental Disorder, Gastrointestinal Disease, Hematological Disease, Immunological Disease, Organismal Injury and Abnormalities	gastric mucosa-associated lymphoid tissue lymphoma	Gastric mucosa-associated lymphoid tissue lymphoma	0.00903	IGKC	1
Cell Morphology, Cellular Assembly and Organization	abnormal morphology	Abnormal morphology of collagen fibrils	0.00967	PPIB	1
Cell Death and Survival	cytolysis	Cytolysis of leukocyte cell lines	0.00967	IGHG1	1
Cellular Assembly and Organization	remodeling	Remodeling of actin filaments	0.00967	EPS8L1	1
Small Molecule Biochemistry	synthesis	Synthesis of polyamines	0.00967	OAZ2	1
Molecular Transport	quantity	Quantity of metal	0.0102	IGKC,HLA-A,PPIB	3
Cell-To-Cell Signaling and Interaction	response	Response of colorectal cancer cell lines	0.0103	IGHG1	1
Cellular Movement, Hematological System Development and Function, Immune Cell Trafficking	cellular infiltration	Cellular infiltration by lymphocytes	0.0107	HLA-A,IRX2	2
Visual System Development and Function	metabolism	Metabolism by retina	0.011	RDH13	1
Cell Cycle, Gene Expression	binding	Binding of interferon-stimulated response element	0.0116	PPIB	1
Humoral Immune Response, Inflammatory Response	complement-dependent cytotoxicity	Complement-dependent cytotoxicity	0.0116	IGHG1	1
Cancer, Neurological Disease, Organismal Injury and Abnormalities	grade I astrocytoma	Grade I astrocytoma	0.0116	HLA-A	1
Cancer, Inflammatory Response, Organismal Injury and Abnormalities, Tumor Morphology	rejection	Rejection of tumor	0.0122	IRX2	1
Dermatological Diseases and Conditions, Immunological Disease, Organismal Injury and Abnormalities	vitiligo vulgaris	Vitiligo vulgaris	0.0122	HLA-A	1
Reproductive System Development and Function	spermiation	Spermiation	0.0129	TMEM203	1
Dermatological Diseases and Conditions, Organismal Injury and Abnormalities	toxic epidermal necrolysis	Toxic epidermal necrolysis	0.0135	HLA-A	1
Humoral Immune Response, Protein Synthesis	quantity	Quantity of IgG	0.0137	IGKC,IGHG1	2
Hair and Skin Development and Function	tensile strength	Tensile strength of skin	0.0142	PPIB	1
Nervous System Development and Function	coordination	Coordination	0.0147	HLA-A,RDH13	2
Dermatological Diseases and Conditions, Gastrointestinal Disease, Immunological Disease, Organismal Injury and Abnormalities	Stevens-Johnson syndrome	Stevens-Johnson syndrome	0.0148	HLA-A	1
Small Molecule Biochemistry	metabolism	Metabolism of polyamines	0.0154	OAZ2	1
Cell-To-Cell Signaling and Interaction, Hematological System Development and Function, Immune Cell Trafficking	adhesion	Adhesion of peripheral blood lymphocytes	0.0161	PPIB	1
Respiratory System Development and Function	compliance	Compliance of lung	0.0167	Ccl6	1
Ophthalmic Disease, Organismal Injury and Abnormalities	degeneration	Degeneration of outer nuclear layer	0.0167	RDH13	1
Cell-To-Cell Signaling and Interaction, Cell-mediated Immune Response, Cellular Movement, Hematological System Development and Function, Immune Cell Trafficking	recruitment	Recruitment of natural killer cells	0.0167	Ccl6	1
Cell Morphology, Embryonic Development, Nervous System Development and Function, Ophthalmic Disease, Organ Development, Organ Morphology, Organismal Development, Organismal Injury and Abnormalities, Tissue Development, Tissue Morphology, Visual System Development and Function	abnormal morphology	Abnormal morphology of photoreceptor inner segments	0.018	RDH13	1
Cell Death and Survival	killing	Killing of natural killer cells	0.0186	HLA-A	1
Cell-To-Cell Signaling and Interaction	activation	Activation of peritoneal cavity cell	0.0193	Ccl6	1
Cell-To-Cell Signaling and Interaction, Hematological System Development and Function, Immune Cell Trafficking, Inflammatory Response	activation	Activation of macrophages	0.0199	HLA-A,IGHG1	2
Cancer, Hematological Disease, Immunological Disease, Metabolic Disease, Organismal Injury and Abnormalities	light chain associated amyloidosis	Light chain associated amyloidosis	0.0205	IGKC	1
Cell-To-Cell Signaling and Interaction, Hematological System Development and Function, Immune Cell Trafficking, Inflammatory Response	activation	Activation of memory T lymphocytes	0.0212	HLA-A	1
Metabolic Disease, Organismal Injury and Abnormalities	amyloidosis	Amyloidosis	0.022	IGKC,Ccl6,IGHG1	3
Cancer, Hematological Disease, Immunological Disease, Organismal Injury and Abnormalities	plasma cell neoplasm	Plasma cell neoplasm	0.022	IGKC,Ccl6,HLA-A	3
Cell Signaling	Rac protein signal transduction	Rac protein signal transduction	0.0256	EPS8L1	1
Cell Death and Survival, Cellular Compromise	cytotoxicity	Cytotoxicity of cytotoxic T cells	0.0269	HLA-A	1
Organ Morphology, Renal and Urological System Development and Function	quantity	Quantity of renal glomerulus	0.0275	KCP	1
Gastrointestinal Disease, Organismal Injury and Abnormalities	esophageal lesion	Esophageal lesion	0.0277	IGKC,HLA-A,IGHG1	3
Cell Morphology, Endocrine System Disorders, Organ Morphology, Organismal Injury and Abnormalities, Reproductive System Development and Function, Reproductive System Disease	abnormal morphology	Abnormal morphology of sperm head	0.0294	TMEM203	1
Cellular Development, Cellular Growth and Proliferation, Embryonic Development, Hematological System Development and Function, Hematopoiesis, Humoral Immune Response, Lymphoid Tissue Structure and Development, Organ Development, Organismal Development, Tissue Development	differentiation	Arrest in differentiation of B lymphocytes	0.0294	IGKC	1
Humoral Immune Response, Immunological Disease, Protein Synthesis	abnormal quantity	Abnormal quantity of Immunoglobulin	0.03	IGKC	1
Digestive System Development and Function, Gastrointestinal Disease, Hematological System Development and Function, Lymphoid Tissue Structure and Development, Organ Morphology, Organismal Development, Organismal Injury and Abnormalities, Tissue Morphology	abnormal morphology	Abnormal morphology of Peyer's patches	0.0306	IGKC	1
Cell Death and Survival, Nervous System Development and Function	cell viability	Cell viability of motor neurons	0.0306	HLA-A	1
Cell-To-Cell Signaling and Interaction, Cellular Assembly and Organization, Nervous System Development and Function, Tissue Morphology	density	Density of synapse	0.0306	HLA-A	1
Cellular Function and Maintenance, Hematological System Development and Function	function	Function of cytotoxic T cells	0.0306	HLA-A	1
Cellular Assembly and Organization, Cellular Function and Maintenance	organization	Organization of collagen fibrils	0.0313	PPIB	1
Cell Signaling, Molecular Transport, Vitamin and Mineral Metabolism	mobilization	Mobilization of Ca2+	0.0314	Ccl6,IGHG1	2
Inflammatory Response	cytotoxic T lymphocyte response	Cytotoxic T lymphocyte response	0.0325	HLA-A	1
Cell-To-Cell Signaling and Interaction, Hematological System Development and Function, Immune Cell Trafficking, Inflammatory Response	activation	Activation of CD8+ T lymphocyte	0.0338	HLA-A	1
Cell-To-Cell Signaling and Interaction, Cellular Function and Maintenance, Nervous System Development and Function	paired-pulse facilitation	Paired-pulse facilitation of synapse	0.035	HLA-A	1
Cardiovascular System Development and Function, Cellular Development, Cellular Growth and Proliferation, Embryonic Development, Organ Development, Organismal Development, Skeletal and Muscular System Development and Function, Tissue Development	generation	Generation of cardiomyocytes	0.0357	Ccl6	1
Cell-To-Cell Signaling and Interaction, Hematological System Development and Function, Immune Cell Trafficking, Inflammatory Response	activation	Activation of cytotoxic T cells	0.0369	HLA-A	1
Cell-To-Cell Signaling and Interaction, Hematological System Development and Function, Inflammatory Response	adhesion	Adhesion of blood platelets	0.0382	PPIB	1
Cell Death and Survival	cell death	Cell death of macrophage cancer cell lines	0.0382	IGHG1	1
Cell Death and Survival	cytolysis	Cytolysis of natural killer cells	0.0388	IGHG1	1
Nervous System Development and Function, Visual System Development and Function	electrophysiology	Electrophysiology of retinal rods	0.0388	RDH13	1
Hematological Disease, Immunological Disease	post-transplant lymphoproliferative disorder	Post-transplant lymphoproliferative disorder	0.0388	IGKC	1
Cell Signaling	replication	Replication of viral replicon	0.0388	PPIB	1
Inflammatory Disease, Inflammatory Response, Organismal Injury and Abnormalities, Respiratory Disease	inflammation	Inflammation of lung	0.0402	Ccl6,HLA-A	2
Hematological System Development and Function, Tissue Morphology	abnormal number	Abnormal number of leukocytes	0.0407	IGKC	1
Embryonic Development, Hematological System Development and Function, Humoral Immune Response, Immunological Disease, Lymphoid Tissue Structure and Development, Organ Development, Organismal Development, Organismal Injury and Abnormalities, Tissue Development, Tissue Morphology	abnormal morphology	Abnormal morphology of germinal center	0.0413	IGKC	1
Cellular Development, Cellular Growth and Proliferation, Embryonic Development, Nervous System Development and Function, Organ Development, Organismal Development, Tissue Development, Visual System Development and Function	development	Development of photoreceptors	0.0431	RDH13	1
Organismal Injury and Abnormalities, Renal and Urological Disease	interstitial fibrosis	Interstitial fibrosis of kidney	0.0431	KCP	1
Organ Morphology, Organismal Development, Organismal Injury and Abnormalities, Renal and Urological Disease, Renal and Urological System Development and Function	abnormal morphology	Abnormal morphology of small kidney	0.045	KCP	1
Endocrine System Disorders, Organismal Injury and Abnormalities, Reproductive System Disease	degeneration	Degeneration of seminiferous tubule	0.045	TMEM203	1
Hematological System Development and Function, Lymphoid Tissue Structure and Development, Tissue Morphology	abnormal quantity	Abnormal quantity of lymphocytes	0.0462	IGKC	1
Cell-To-Cell Signaling and Interaction, Hematological System Development and Function, Immune Cell Trafficking, Inflammatory Response	activation	Activation of CD4+ T-lymphocytes	0.0469	HLA-A	1
Cellular Movement, Hematological System Development and Function, Immune Cell Trafficking	migration	Lymphocyte migration	0.0471	Ccl6,HLA-A	2
Inflammatory Response	inflammatory response	Inflammatory response	0.0472	HLA-A,IGHG1,PPIB	3
Inflammatory Response	antibody-dependent cell-mediated cytotoxicity	Antibody-dependent cell-mediated cytotoxicity	0.0475	HLA-A	1
Immunological Disease	hypersensitivity reaction type I	Hypersensitivity reaction type I	0.0475	IGHG1	1
Cell Signaling, Molecular Transport, Vitamin and Mineral Metabolism	quantity	Quantity of Ca2+	0.0494	IGKC,PPIB	2
Resilient
Inflammatory Disease, Inflammatory Response, Organismal Injury and Abnormalities, Respiratory Disease	inflammation	Inflammation of lung	1.88e-06	Ccl6,CD300LF,CLEC4D,FPR2,LTA,TNFRSF9,CARD9,PRDX1,PYCARD,ACKR1,GCH1,HLA-A,IL25,Igha,CD4,CHRNA6	16
Inflammatory Response	cytotoxic T lymphocyte response	Cytotoxic T lymphocyte response	2.73e-06	HLA-A,IFIH1,LTA,CD4,TNFRSF9,PYCARD	6
Cell-To-Cell Signaling and Interaction, Cellular Movement, Hematological System Development and Function, Immune Cell Trafficking	recruitment	Recruitment of mononuclear leukocytes	7.61e-06	Ccl6,CCL28,LTA,FPR2,TNFRSF8,CD4,FGR,TNFRSF9,PYCARD	9
Inflammatory Response, Respiratory Disease	inflammation	Inflammation of respiratory system component	8.24e-06	Ccl6,CD300LF,CLEC4D,FPR2,LTA,CD48,TNFRSF8,TNFRSF9,CARD9,PRDX1,PYCARD,ACKR1,GCH1,HLA-A,IL25,Igha,CD4,C1S,TUBD1,CHRNA6	20
Antimicrobial Response, Inflammatory Response	antimicrobial response	Antimicrobial response	1.97e-05	HLA-E,CLEC4D,FPR2,FGR,TNFRSF9,CARD9,PYCARD,HLA-A,Ighg2c,IL25,IFIH1,IGHG1,IFI16,TAGAP	14
Hematological Disease, Immunological Disease	eosinophilia	Eosinophilia	3.25e-05	IGKC,HLA-A,CD300LF,RMI2,IL25,FPR2,CD4,IGHG1,TNFRSF9,PRDX1	10
Cellular Function and Maintenance, Hematological System Development and Function	function	Function of memory T lymphocytes	5.32e-05	HLA-E,Igha,TNFRSF9	3
Cell-To-Cell Signaling and Interaction, Cellular Movement, Hematological System Development and Function, Immune Cell Trafficking	recruitment	Recruitment of lymphocytes	5.61e-05	Ccl6,CCL28,LTA,TNFRSF8,CD4,TNFRSF9,PYCARD	7
Humoral Immune Response, Inflammatory Disease, Inflammatory Response	experimentally induced inflammation	Experimentally induced inflammation	6.24e-05	GCH1,CD300LF,FPR2,CD48	4
Antimicrobial Response, Inflammatory Response	antibacterial response	Antibacterial response	7e-05	HLA-E,HLA-A,Ighg2c,FPR2,CLEC4D,IGHG1,FGR,CARD9	8
Cell-To-Cell Signaling and Interaction, Cellular Movement, Hematological System Development and Function, Immune Cell Trafficking	recruitment	Recruitment of leukocytes	7.16e-05	Ccl6,CCL28,LTA,FPR2,TNFRSF8,FGR,TNFRSF9,CARD9,PYCARD,ACKR1,IL25,CD4,HCAR2	13
Cell-To-Cell Signaling and Interaction, Cell-mediated Immune Response, Cellular Movement, Hematological System Development and Function, Immune Cell Trafficking	recruitment	Recruitment of T lymphocytes	8.81e-05	CCL28,LTA,TNFRSF8,CD4,TNFRSF9,PYCARD	6
Cell-To-Cell Signaling and Interaction, Hematological System Development and Function, Immune Cell Trafficking, Inflammatory Response	activation	Activation of phagocytes	9.72e-05	ALS2,CD300LF,CLEC4D,FPR2,LTA,CD48,TNFRSF9,CARD9,PYCARD,HLA-A,IL25,CD4,IGHG1,MAOB	14
Cellular Movement, Organismal Injury and Abnormalities, Respiratory Disease	cellular infiltration	Cellular infiltration of lung	0.000118	CD300LF,IL25,FPR2,LTA,CD4,PRDX1	6
Immunological Disease	hypersensitive reaction	Hypersensitive reaction	0.000133	IGKC,CD300LF,CLEC4D,FPR2,LTA,TNFRSF8,FGR,TNFRSF9,PRDX1,PYCARD,Ighg2b,HLA-A,IL25,CD4,IGHG1	15
Cellular Assembly and Organization	stabilization	Stabilization of actin filaments	0.000158	ISL1,DYNLT1,VIL1	3
Inflammatory Response	innate immune response	Innate immune response	0.000168	HLA-E,IFIH1,CLEC4D,LTA,FPR2,Igha,FGR,CARD9,IFI16,MID1	10
Cell Cycle, Embryonic Development	G1 checkpoint	G1 checkpoint of embryonic cell lines	0.000179	Ptprv,CHEK1	2
Infectious Diseases	infection	Infection of mammalia	0.000194	HLA-E,IL25,IFIH1,CLEC4D,LTA,Igha,CD4,FGR,TNFRSF9,CARD9,Oas1b,PYCARD	12
Hematological Disease, Immunological Disease	lymphopenia	Lymphopenia	0.000211	IGKC,HLA-A,LTA,CD4,IGHG1,TNFRSF9	6
Gene Expression, RNA Post-Transcriptional Modification	binding	Binding of RNA	0.000212	HENMT1,JRK,IFIH1,ZCRB1	4
Cellular Movement, Hematological System Development and Function, Immune Cell Trafficking	cell movement	Cell movement of mononuclear leukocytes	0.000243	CCL28,Ccl6,FPR2,LTA,CD48,TNFRSF8,TNFRSF9,PPIB,PYCARD,ACKR1,Ighg2b,HLA-A,IL25,IRX2,CD4,PILRA	16
Inflammatory Response	cell-mediated response	Cell-mediated response	0.000297	HLA-E,HLA-A,IL25,IFIH1,LTA,CD4,TNFRSF9,CARD9,PYCARD	9
Cellular Movement, Hematological Disease, Immunological Disease, Inflammatory Disease, Inflammatory Response, Organismal Injury and Abnormalities, Respiratory Disease	eosinophilia	Eosinophilia of lung	0.000337	CD300LF,IL25,FPR2,CD4,PRDX1	5
Connective Tissue Disorders, Inflammatory Disease, Inflammatory Response, Organismal Injury and Abnormalities, Skeletal and Muscular Disorders	inflammation	Inflammation of joint	0.00035	Ccl6,TNNC1,FGR,BARD1,PRDX1,EPHX2,COLQ,CD4,IGHG1,PILRA,IGKC,HLA-E,CLEC4D,FPR2,LTA,PSTPIP1,PYCARD,Igkv1-117,HLA-A,GBP6,MASP2,ZCRB1,TUBD1,VRK1,TAGAP	25
Cell Cycle, Embryonic Development	G2 phase	Arrest in G2 phase of embryonic stem cells	0.000356	TNFRSF8,CHEK1	2
Antimicrobial Response	clearance	Delay in clearance of Influenza virus	0.000356	LTA,CD4	2
Cell Cycle	G1 checkpoint	G1 checkpoint of fibroblast cell lines	0.000356	Ptprv,CHEK1	2
Dermatological Diseases and Conditions, Inflammatory Disease, Inflammatory Response, Organismal Injury and Abnormalities	maculopapular rash	Maculopapular rash	0.000356	HLA-E,HLA-A	2
Hematological Disease, Immunological Disease, Inflammatory Disease	eosinophilic inflammation	Eosinophilic inflammation	0.000364	IGKC,CD300LF,IL25,FPR2,CD4,IGHG1,PRDX1	7
Cellular Movement, Hematological System Development and Function, Immune Cell Trafficking	cell movement	Cell movement of lymphocytes	0.000382	CCL28,Ccl6,LTA,CD48,TNFRSF8,TNFRSF9,PPIB,PYCARD,ACKR1,Ighg2b,HLA-A,IL25,IRX2,CD4	14
Cellular Movement, Hematological System Development and Function, Immune Cell Trafficking	cell movement	Cell movement of leukocytes	0.000476	CCL28,Ccl6,CD300LF,FPR2,LTA,CD48,TNFRSF8,FGR,TNFRSF9,PPIB,PRDX1,EPHX2,PYCARD,ACKR1,Ighg2b,HLA-A,IL25,MASP2,IRX2,CD4,HCAR2,PILRA	22
Cell-To-Cell Signaling and Interaction, Hematological System Development and Function, Immune Cell Trafficking, Inflammatory Response	aggregation	Aggregation of T lymphocytes	0.000553	LTA,TNFRSF8,CD4	3
Cell Death and Survival	apoptosis	Apoptosis of DN2 cells	0.000591	LTA,CHEK1	2
Cell-To-Cell Signaling and Interaction, Hematological System Development and Function, Immune Cell Trafficking, Lymphoid Tissue Structure and Development	clustering	Clustering of lymph node cells	0.000591	LTA,TNFRSF9	2
Antimicrobial Response	clearance	Clearance of virus	0.000614	HLA-A,IFIH1,LTA,CD4	4
Organismal Injury and Abnormalities, Reproductive System Disease	placenta accreta spectrum	Placenta accreta spectrum	0.000662	PICK1,GBP3,AOX1,HSPB6	4
Cellular Movement	cellular infiltration	Cellular infiltration	0.000665	CD300LF,FPR2,LTA,CD48,TNFRSF8,TNFRSF9,PRDX1,EPHX2,ACKR1,Ighg2b,HLA-A,IL25,MASP2,IRX2,CD4	15
Cellular Movement, Hematological System Development and Function, Immune Cell Trafficking	cellular infiltration	Cellular infiltration by lymphocytes	0.000684	Ighg2b,HLA-A,IL25,LTA,IRX2,TNFRSF8,TNFRSF9,ACKR1	8
Humoral Immune Response, Protein Synthesis	quantity	Quantity of IgA	0.00069	CCL28,LTA,Igha,TNFRSF9,PYCARD	5
Connective Tissue Disorders, Inflammatory Disease, Organismal Injury and Abnormalities, Skeletal and Muscular Disorders	rheumatic disease	Rheumatic Disease	0.000697	Ccl6,TNNC1,FGR,BARD1,TNFRSF9,PRDX1,EPHX2,COLQ,CD4,IGHG1,PILRA,IGKC,HLA-E,CLEC4D,FPR2,LTA,PSTPIP1,PYCARD,Igkv1-117,HLA-A,GBP6,IFIH1,MASP2,IFI16,C1S,ZCRB1,TUBD1,VRK1,TAGAP	29
Cellular Function and Maintenance	function	Function of leukocytes	0.000726	HLA-E,CD300LF,FPR2,LTA,CASP9,FGR,TNFRSF9,CARD9,PSTPIP1,PYCARD,HLA-A,IFIH1,Igha,CD4	14
Cell Death and Survival	cytotoxicity	Cytotoxicity	0.000795	SPA17,HLA-E,HLA-A,CD48,TNFRSF8,IGHG1,FGR,PPIB,CHEK1	9
Dermatological Diseases and Conditions, Inflammatory Disease, Inflammatory Response, Organismal Injury and Abnormalities	dermatitis	Dermatitis	0.000813	IGKC,HLA-E,CD300LF,LTA,TNFRSF8,FGR,Ighg2b,HLA-A,IL25,PSMD1,CD4,IGHG1,TUBD1	13
Humoral Immune Response, Protein Synthesis	quantity	Quantity of immunoglobulin	0.000879	IGKC,CCL28,IL25,CLEC4D,LTA,FPR2,Igha,IGHG1,TNFRSF9,PYCARD	10
Cell Cycle	S phase	Arrest in S phase of lymphoma cell lines	0.000882	CASP9,CHEK1	2
Cancer, Dermatological Diseases and Conditions, Hematological Disease, Immunological Disease, Inflammatory Disease, Inflammatory Response, Organismal Injury and Abnormalities	mycosis fungoides/sezary syndrome	Mycosis fungoides/sezary syndrome	0.000882	TNFRSF8,CD4	2
Cell Death and Survival	cytolysis	Cytolysis of lymphocytes	0.000925	HLA-A,CD48,CD4,IGHG1,PRDX1	5
Cellular Movement, Immune Cell Trafficking	migration	Leukocyte migration	0.000942	IGKC,CCL28,Ccl6,CD300LF,FPR2,LTA,CD48,TNFRSF8,FGR,TNFRSF9,CARD9,PPIB,PRDX1,EPHX2,PYCARD,ACKR1,Ighg2b,HLA-A,IL25,MASP2,IRX2,CD4,HCAR2,PILRA	24
Cancer, Hematological Disease, Immunological Disease, Organismal Injury and Abnormalities	recurrent diffuse large B cell lymphoma	Recurrent diffuse large B cell lymphoma	0.00101	PSMD1,TNFRSF8,TNFRSF9,TUBD1	4
Inflammatory Response	inflammation	Inflammation of body cavity	0.00104	Ccl6,CD300LF,CD48,FGR,TNFRSF9,CARD9,PRDX1,ACKR1,GCH1,Igha,CD4,IGHG1,HCAR2,CCL28,CLEC4D,FPR2,LTA,PYCARD,HLA-A,GBP6,IL25,IFIH1,PSMD1,IFI16,CHRNA6	25
Cell-To-Cell Signaling and Interaction, Hematological System Development and Function, Immune Cell Trafficking, Inflammatory Response	activation	Activation of antigen presenting cells	0.00105	ALS2,HLA-A,IL25,CLEC4D,LTA,CD48,CD4,IGHG1,CARD9,MAOB,PYCARD	11
Inflammatory Disease, Respiratory Disease	airway hyperresponsiveness	Airway hyperresponsiveness	0.00111	CCL28,CD300LF,IL25,LTA,FPR2,TNFRSF9	6
Hematological Disease, Immunological Disease	post-transplant lymphoproliferative disorder	Post-transplant lymphoproliferative disorder	0.0013	IGKC,TNFRSF8,CD4,TUBD1	4
Immunological Disease	abnormal morphology	Abnormal morphology of immune system	0.00149	IGKC,HLA-A,CCL28,LTA,CD4,IGHG1,FGR,TMPRSS6,TNFRSF9,PSTPIP1	10
Endocrine System Disorders, Organ Morphology, Organismal Injury and Abnormalities, Reproductive System Development and Function, Reproductive System Disease	abnormal morphology	Abnormal morphology of seminiferous tubule	0.0015	HMGA1,PICK1,ALKBH5,DMRTB1,EBF2,KNSTRN	6
Antimicrobial Response, Inflammatory Response	antiviral response	Antiviral response	0.0015	HLA-A,IFIH1,FGR,CARD9,TNFRSF9,IFI16,TAGAP,PYCARD	8
Inflammatory Response, Organismal Injury and Abnormalities	inflammation	Inflammation of organ	0.00155	ZC3H12D,Ccl6,CD300LF,CD48,FGR,TNFRSF9,CARD9,PRDX1,ACKR1,Ighg2b,GCH1,Igha,CD4,IGHG1,HCAR2,IGKC,HLA-E,CCL28,FPR2,CLEC4D,LTA,TNFRSF8,PYCARD,HLA-A,IL25,GBP6,IFIH1,PSMD1,IFI16,TUBD1,CHRNA6	31
Digestive System Development and Function, Organ Morphology, Organismal Development	morphology	Morphology of colon	0.00156	CCL28,IL25,FPR2,TNFRSF9	4
Cancer, Hematological Disease, Immunological Disease, Organismal Injury and Abnormalities	mature B-cell lymphoma	Refractory mature B-cell lymphoma	0.00156	PSMD1,TNFRSF8,TNFRSF9,TUBD1	4
Humoral Immune Response, Protein Synthesis	quantity	Quantity of IgG	0.00157	IGKC,CCL28,LTA,CLEC4D,FPR2,Igha,IGHG1,TNFRSF9	8
Lymphoid Tissue Structure and Development, Tissue Morphology	quantity	Quantity of lymphatic system cells	0.00159	IGKC,ZC3H12D,CCL28,CD300LF,CLEC4D,FGF4,LTA,CD48,TNFRSF8,TNFRSF9,PRDX1,EPHX2,PYCARD,HLA-A,TRAT1,IL25,Igha,CD4,HCAR2,ACACA	20
Connective Tissue Development and Function, Skeletal and Muscular System Development and Function, Tissue Development	osteogenesis	Osteogenesis	0.0016	IFIH1,IFI16,FAM210A	3
Developmental Disorder, Hereditary Disorder, Organismal Injury and Abnormalities, Skeletal and Muscular Disorders	myotonic dystrophy type 1	Myotonic dystrophy type 1	0.00163	DMPK,LDB3	2
Cell-To-Cell Signaling and Interaction, Hematological System Development and Function	activation	Activation of myeloid cells	0.00179	ALS2,HLA-A,CD300LF,IL25,FPR2,LTA,CD48,CD4,IGHG1,TNFRSF9,MAOB	11
Cellular Movement, Hematological System Development and Function, Immune Cell Trafficking	cellular infiltration	Cellular infiltration by leukocytes	0.00179	CD300LF,FPR2,LTA,CD48,TNFRSF8,TNFRSF9,EPHX2,ACKR1,Ighg2b,HLA-A,IL25,MASP2,IRX2	13
Cellular Movement	cell movement	Cell movement of myeloid cells	0.00184	CCL28,CD300LF,FPR2,LTA,CD48,FGR,TNFRSF9,PPIB,EPHX2,ACKR1,Ighg2b,IL25,MASP2,CD4,HCAR2,PILRA	16
Hematological Disease, Immunological Disease	leukopenia	Leukopenia	0.00189	IGKC,HLA-A,LTA,CD4,IGHG1,TNFRSF9,TUBD1	7
Cell-To-Cell Signaling and Interaction	response	Response of lymphatic system cells	0.00213	Igkv1-117,IL25,CD48,CASP9,CD4,TNFRSF9,CARD9,PYCARD	8
Cell Morphology, Hematological Disease, Immunological Disease, Lymphoid Tissue Structure and Development	lack	Lack of lymphocytes	0.00217	IGKC,HLA-A,IGHG1,CD4	4
Cellular Movement, Hematological System Development and Function, Immune Cell Trafficking	migration	Migration of mononuclear leukocytes	0.00218	Ighg2b,CCL28,Ccl6,HLA-A,LTA,CD48,TNFRSF8,CD4,TNFRSF9,PILRA,PYCARD,ACKR1	12
Cellular Movement, Hematological System Development and Function, Hypersensitivity Response, Immune Cell Trafficking	cellular infiltration	Cellular infiltration by eosinophils	0.00228	CD300LF,IL25,CD48,TNFRSF9	4
Cell-To-Cell Signaling and Interaction, Hematological System Development and Function, Immune Cell Trafficking, Inflammatory Response	activation	Activation of leukocytes	0.00234	HLA-E,ALS2,CD300LF,CLEC4D,FPR2,LTA,CD48,TNFRSF9,CARD9,PRDX1,PYCARD,Igkv1-117,HLA-A,IL25,Igha,CD4,IGHG1,MAOB	18
Cellular Function and Maintenance	function	Function of dendritic cells	0.0024	IFIH1,FPR2,LTA,Igha,CARD9	5
Cell-To-Cell Signaling and Interaction, Hematological System Development and Function, Immune Cell Trafficking, Inflammatory Response	aggregation	Aggregation of leukocytes	0.0024	LTA,TNFRSF8,CD4,TNFRSF9	4
Cancer, Dermatological Diseases and Conditions, Hematological Disease, Immunological Disease, Inflammatory Disease, Inflammatory Response, Organismal Injury and Abnormalities	mycosis fungoides	Mycosis fungoides	0.0024	PSMD1,TNFRSF8,CD4,TUBD1	4
Cancer, Hematological Disease, Immunological Disease, Organismal Injury and Abnormalities	T-cell non-Hodgkin lymphoma	Stage II-IV T-cell non-Hodgkin lymphoma	0.00251	TNFRSF8,PSMD1,TUBD1	3
Nervous System Development and Function, Neurological Disease, Organ Morphology, Organismal Development, Organismal Injury and Abnormalities	abnormal morphology	Abnormal morphology of midbrain-hindbrain boundary	0.00259	CASP9,MID1	2
Neurological Disease, Organismal Injury and Abnormalities, Psychological Disorders	juvenile amyotrophic lateral sclerosis	Juvenile amyotrophic lateral sclerosis	0.00259	ALS2,VRK1	2
Cell Morphology, Immunological Disease	abnormal morphology	Abnormal morphology of leukocytes	0.00262	IGKC,HLA-A,CCL28,LTA,CD4,IGHG1,TNFRSF9,PSTPIP1	8
Cell-mediated Immune Response, Cellular Movement, Hematological System Development and Function, Immune Cell Trafficking	infiltration	Infiltration by T lymphocytes	0.00265	Ighg2b,HLA-A,LTA,TNFRSF8,TNFRSF9,ACKR1	6
Cellular Development, Cellular Growth and Proliferation, Organ Development, Tissue Development	proliferation	Proliferation of enterocytes	0.00273	FPR2,GLP2R,CARD9	3
Immunological Disease	hypersensitivity reaction type I	Hypersensitivity reaction type I	0.00279	Ighg2b,CD300LF,IL25,IGHG1	4
Cancer, Hematological Disease, Immunological Disease, Organismal Injury and Abnormalities	Gamma Delta T-cell lymphoma	Gamma Delta T-cell lymphoma	0.00295	TNFRSF8,CD4,TUBD1	3
Inflammatory Response	inflammation	Inflammation of absolute anatomical region	0.00305	ZC3H12D,Ccl6,CD300LF,CD48,FGR,TNFRSF9,CARD9,PRDX1,ACKR1,GCH1,Igha,CD4,IGHG1,HCAR2,HLA-E,CCL28,FPR2,CLEC4D,LTA,PYCARD,HLA-A,IL25,GBP6,IFIH1,PSMD1,IFI16,CHRNA6	27
Cellular Movement, Hematological System Development and Function, Hypersensitivity Response, Immune Cell Trafficking	cell movement	Cell movement of eosinophils	0.00307	CCL28,CD300LF,IL25,CD48,TNFRSF9	5
Humoral Immune Response, Inflammatory Response	complement activation	Complement activation	0.00307	IGKC,Ighg2b,MASP2,IGHG1,C1S	5
Cellular Assembly and Organization	stabilization	Stabilization of filaments	0.00307	ISL1,DYNLT1,VIL1,MID1,CHEK1	5
Cell-To-Cell Signaling and Interaction	binding	Binding of blood cells	0.0031	CCL28,FGF4,FPR2,LTA,CD48,TNFRSF8,CD4,FGR,TNFRSF9,PPIB,PILRA,ACKR1	12
Cell-To-Cell Signaling and Interaction, Small Molecule Biochemistry	catabolism	Catabolism of neurotransmitter	0.00315	COLQ,MAOB	2
Connective Tissue Development and Function, Skeletal and Muscular System Development and Function, Tissue Development	osteogenesis	Osteogenesis of bone	0.00315	IFIH1,FAM210A	2
Cell-To-Cell Signaling and Interaction	adhesion	Adhesion of blood cells	0.00325	CCL28,FGF4,FPR2,LTA,CD48,TNFRSF8,CD4,FGR,TNFRSF9,PPIB,PILRA	11
Cellular Movement, Hematological System Development and Function, Immune Cell Trafficking	cellular infiltration	Cellular infiltration by granulocytes	0.00332	CD300LF,IL25,MASP2,CD48,FPR2,TNFRSF9,EPHX2,ACKR1	8
Cancer, Gastrointestinal Disease, Hematological Disease, Hepatic System Disease, Immunological Disease, Organismal Injury and Abnormalities	hepatosplenic T-cell lymphoma	Hepatosplenic T-cell lymphoma	0.00343	TNFRSF8,CD4,TUBD1	3
Cell Morphology	morphology	Morphology of leukocytes	0.00346	IGKC,HLA-A,CCL28,LTA,CD4,IGHG1,FGR,TMPRSS6,TNFRSF9,PSTPIP1	10
Organismal Injury and Abnormalities	shock response	Shock Response	0.00352	COLQ,TNNC1,LTA,CD48,CASP9,IFI16,CHRNA6,PYCARD	8
Cancer, Hematological Disease, Immunological Disease, Organismal Injury and Abnormalities	angioimmunoblastic T-cell lymphoma	Angioimmunoblastic T-cell lymphoma	0.00357	IGKC,PSMD1,TNFRSF8,CD4,TUBD1,CHEK1	6
Cellular Movement, Hematological System Development and Function, Immune Cell Trafficking	migration	Lymphocyte migration	0.00358	Ighg2b,CCL28,Ccl6,HLA-A,LTA,CD48,TNFRSF8,CD4,TNFRSF9,PYCARD,ACKR1	11
Cell Signaling	Rac protein signal transduction	Rac protein signal transduction	0.00369	ALS2,DYNLT1,EPS8L1	3
Gastrointestinal Disease, Organismal Injury and Abnormalities	homeostasis	Abnormal homeostasis of gut flora	0.00376	CCL28,PYCARD	2
Embryonic Development, Nervous System Development and Function, Ophthalmic Disease, Organ Development, Organ Morphology, Organismal Development, Organismal Injury and Abnormalities, Tissue Development, Visual System Development and Function	abnormal morphology	Abnormal morphology of inner plexiform layer	0.00376	CACNA1F,SEMA5B	2
Lymphoid Tissue Structure and Development, Tissue Morphology	quantity	Quantity of lymphoid cells	0.00381	IGKC,CCL28,ZC3H12D,CD300LF,CLEC4D,LTA,CD48,TNFRSF8,TNFRSF9,PRDX1,EPHX2,PYCARD,HLA-A,IL25,Igha,CD4,HCAR2,ACACA	18
Humoral Immune Response, Inflammatory Response	classical complement pathway	Classical complement pathway	0.00385	IGKC,Ighg2b,IGHG1,C1S	4
Cell Death and Survival	removal	Removal of cells	0.00387	Ighg2b,LTA,CASP9,CD4,CARD9	5
Cell Morphology, Hematological Disease, Humoral Immune Response, Immunological Disease, Lymphoid Tissue Structure and Development	lack	Lack of B lymphocytes	0.00396	IGKC,IGHG1,CD4	3
Cell-To-Cell Signaling and Interaction, Hematological System Development and Function, Immune Cell Trafficking, Inflammatory Response	activation	Activation of dendritic cells	0.00399	LTA,CLEC4D,CD48,CARD9,PYCARD	5
Cellular Movement	cellular infiltration	Cellular infiltration by myeloid cells	0.00401	Ighg2b,CD300LF,IL25,MASP2,FPR2,LTA,CD48,TNFRSF9,EPHX2,ACKR1	10
Infectious Diseases, Organismal Injury and Abnormalities	septic shock	Septic shock	0.00406	COLQ,TNNC1,LTA,CD48,CASP9,IFI16,PYCARD	7
Molecular Transport	quantity	Quantity of metal	0.00419	IGKC,TNNC1,FGF4,FPR2,LTA,TMPRSS6,TNFRSF9,PPIB,ACKR1,GCH1,HLA-A,OPN4,HSPB6	13
Cell Death and Survival, Cellular Compromise	cytotoxicity	Cytotoxicity of cytotoxic T cells	0.00424	SPA17,HLA-E,HLA-A	3
Cancer, Hematological Disease, Immunological Disease, Organismal Injury and Abnormalities	lymphocytic cancer	Refractory lymphocytic cancer	0.00425	PSMD1,TNFRSF8,FGR,TNFRSF9,TUBD1	5
Cell-mediated Immune Response, Cellular Movement, Hematological System Development and Function, Immune Cell Trafficking	migration	T cell migration	0.00432	Ighg2b,HLA-A,CCL28,LTA,TNFRSF8,CD4,TNFRSF9,PYCARD,ACKR1	9
Gastrointestinal Disease, Inflammatory Disease, Inflammatory Response, Organismal Injury and Abnormalities	acute enteritis	Acute enteritis	0.00437	GBP6,IFI16,CHRNA6,PYCARD	4
Cell Death and Survival, Cellular Function and Maintenance	clearance	Clearance of Listeria monocytogenes	0.00443	Ighg2b,CARD9	2
Neurological Disease	upper motor neuron disease	Upper motor neuron disease	0.00443	ALS2,VRK1	2
Tissue Morphology	quantity	Quantity of cells	0.00451	ZC3H12D,CD300LF,CD48,FGF4,TMPRSS6,TNFRSF9,NANOS2,PRDX1,EPHX2,COLQ,KCP,Igha,GDF6,CD4,HCAR2,PILRA,KNSTRN,IGKC,ISL1,HMGA1,ALS2,BBS12,CCL28,FPR2,CLEC4D,LTA,TNFRSF8,CASP9,RASSF10,PYCARD,HLA-A,GBX1,TRAT1,IL25,IFIH1,ACACA,EBF2	37
Cancer, Hematological Disease, Immunological Disease, Organismal Injury and Abnormalities	diffuse large B-cell lymphoma	Refractory diffuse large B-cell lymphoma	0.00453	TNFRSF8,PSMD1,TNFRSF9	3
Cancer, Gastrointestinal Disease, Hematological Disease, Immunological Disease, Organismal Injury and Abnormalities	gastrointestinal lymphoma	Gastrointestinal lymphoma	0.00475	IGKC,TNFRSF8,CD4,TUBD1	4
Metabolic Disease, Organismal Injury and Abnormalities	glucose metabolism disorder	Glucose metabolism disorder	0.00476	BC023105,Ccl6,ODF4,CAPSL,Oas1d (includes others),TNFRSF9,EPHX2,RPL26,CACNA1F,BAIAP2L1,KCP,Carlr,SUV39H2,CD4,UCN3,HCAR2,ISL1,Ptprv,HMGA1,LTA,Cyp2d22,PYCARD,COL16A1,HLA-A,GBP6,IFIH1,MASP2,IFI16,C1S,ACACA,MAOB	31
Cellular Movement, Hematological Disease, Immunological Disease, Inflammatory Disease, Inflammatory Response, Organismal Injury and Abnormalities, Respiratory Disease	allergic pulmonary eosinophilia	Allergic pulmonary eosinophilia	0.00483	CD300LF,FPR2,PRDX1	3
Cell Morphology, Humoral Immune Response, Immunological Disease, Lymphoid Tissue Structure and Development	abnormal morphology	Abnormal morphology of plasma cells	0.00514	IGKC,CD4	2
Cancer, Hematological Disease, Immunological Disease, Organismal Injury and Abnormalities	histiocytic neoplasm	Histiocytic neoplasm	0.00515	FGR,TNFRSF9,TUBD1,PRDX1	4
Cellular Movement, Hematological System Development and Function, Immune Cell Trafficking	cell movement	Cell movement of granulocytes	0.00519	CCL28,CD300LF,IL25,MASP2,FPR2,CD48,FGR,TNFRSF9,PPIB,EPHX2,ACKR1	11
Cellular Function and Maintenance	function	Function of phagocytes	0.00524	CD300LF,IFIH1,LTA,FPR2,Igha,FGR,CARD9,PYCARD	8
Cell Death and Survival	cell death	Cell death of dopaminergic neurons	0.00548	CASP9,CD4,MAOB	3
Inflammatory Response	inflammatory response	Inflammatory response	0.00549	ISL1,ALS2,BBS12,CCL28,FPR2,LTA,FGR,TNFRSF9,PPIB,EPHX2,PYCARD,ACKR1,HLA-A,IL25,CD4,IGHG1,HCAR2,TUBD1,MAOB	19
Cell Death and Survival, Cellular Compromise	cytotoxicity	Cytotoxicity of T lymphocytes	0.00579	SPA17,HLA-E,HLA-A,IGHG1	4
Cancer, Dermatological Diseases and Conditions, Hematological Disease, Immunological Disease, Organismal Injury and Abnormalities	Sézary syndrome	Sézary syndrome	0.00579	PSMD1,TNFRSF8,CD4,KLHL42	4
Cell-To-Cell Signaling and Interaction, Hematological System Development and Function, Immune Cell Trafficking	adhesion	Adhesion of immune cells	0.0058	CCL28,FPR2,LTA,CD48,TNFRSF8,CD4,FGR,TNFRSF9,PPIB,PILRA	10
Humoral Immune Response, Immunological Disease, Protein Synthesis	abnormal quantity	Abnormal quantity of Immunoglobulin	0.00582	IGKC,Igha,TNFRSF9	3
Hematological Disease, Immunological Disease	hypereosinophilia	Hypereosinophilia	0.00582	RMI2,CD4,TNFRSF9	3
Hematological Disease, Immunological Disease, Organismal Injury and Abnormalities	histiocytosis	Histiocytosis	0.00589	FGR,TNFRSF9,IFI16,TUBD1,PRDX1	5
Cellular Development, Cellular Growth and Proliferation, Hematological System Development and Function, Lymphoid Tissue Structure and Development	expansion	Expansion of CD4+ T-lymphocytes	0.0059	Ighg2b,TNFRSF9	2
Cell-To-Cell Signaling and Interaction, Hematological System Development and Function	response	Response of lymphocytes	0.00607	Igkv1-117,IL25,CD48,CASP9,CD4,TNFRSF9,PYCARD	7
Cellular Function and Maintenance	function	Function of lymphatic system cells	0.00608	HLA-E,HLA-A,LTA,FPR2,CASP9,Igha,CD4,TNFRSF9,PSTPIP1	9
Digestive System Development and Function, Gastrointestinal Disease, Hematological System Development and Function, Lymphoid Tissue Structure and Development, Organ Morphology, Organismal Development, Organismal Injury and Abnormalities, Tissue Morphology	abnormal morphology	Abnormal morphology of Peyer's patches	0.00617	IGKC,LTA,PYCARD	3
Cell Death and Survival	killing	Killing of cells	0.00642	HLA-A,CCL28,LTA,CD48,CARD9,PRDX1,CHEK1	7
Digestive System Development and Function, Gastrointestinal Disease, Organ Morphology, Organismal Development, Organismal Injury and Abnormalities	abnormal morphology	Abnormal morphology of colon	0.00654	CCL28,IL25,FPR2	3
Cancer, Hematological Disease, Immunological Disease, Organismal Injury and Abnormalities	non-Hodgkin lymphoma	Stage III-IV non-Hodgkin lymphoma	0.00654	PSMD1,TNFRSF8,TUBD1	3
Cell-To-Cell Signaling and Interaction, Hematological System Development and Function, Immune Cell Trafficking, Inflammatory Response	aggregation	Aggregation of dendritic cells	0.00671	CD4,TNFRSF9	2
Cell Cycle	G2 phase	Arrest in G2 phase of bone cancer cell lines	0.00671	BORA,CHEK1	2
Protein Synthesis	quantity	Quantity of LDH	0.00671	PILRA,PRDX1	2
Cellular Movement, Hematological System Development and Function, Immune Cell Trafficking, Inflammatory Response	cellular infiltration	Cellular infiltration by phagocytes	0.00674	Ighg2b,CD300LF,IL25,MASP2,LTA,FPR2,TNFRSF9,EPHX2,ACKR1	9
Cell Death and Survival, Cellular Compromise	cytotoxicity	Cytotoxicity of leukocytes	0.00681	SPA17,HLA-E,HLA-A,CD48,IGHG1,FGR	6
Hematological System Development and Function, Tissue Morphology	abnormal quantity	Abnormal quantity of leukocytes	0.00722	IGKC,LTA,CD4,PRDX1	4
Cell Death and Survival, Cellular Compromise	cytotoxicity	Cytotoxicity of cells	0.00731	SPA17,HLA-E,HLA-A,CD48,TNFRSF8,IGHG1,FGR	7
Cancer, Hematological Disease, Immunological Disease, Organismal Injury and Abnormalities	CD30 positive diffuse large B cell lymphoma	CD30 positive diffuse large B cell lymphoma	0.00756	TNFRSF8,TUBD1	2
Infectious Diseases	infection	Infection of leukocyte cell lines	0.00756	CD4,C1S	2
Cell-To-Cell Signaling and Interaction, Cell-mediated Immune Response, Cellular Development, Cellular Function and Maintenance, Cellular Growth and Proliferation, Embryonic Development, Hematological System Development and Function, Hematopoiesis, Lymphoid Tissue Structure and Development, Organ Development, Organismal Development, Tissue Development	negative selection	Negative selection of T lymphocytes	0.00756	LTA,CD4	2
Inflammatory Disease	chronic inflammatory disorder	Chronic inflammatory disorder	0.00761	IGKC,Ccl6,TNNC1,CLEC4D,FPR2,LTA,FGR,PRDX1,EPHX2,PYCARD,HLA-A,COLQ,GBP6,IL25,MASP2,PSMD1,CD4,IGHG1,RNF145,IFI16,ZCRB1,CHRNA6,VRK1,TAGAP	24
Cell Death and Survival	cytolysis	Cytolysis	0.00766	Ighg2b,HLA-A,LTA,CD48,CD4,IGHG1,C1S,PRDX1	8
Nervous System Development and Function, Neurological Disease, Organ Morphology, Organismal Development, Organismal Injury and Abnormalities	abnormal morphology	Abnormal morphology of lobule I	0.00777	MID1	1
Developmental Disorder, Embryonic Development, Organismal Development, Tissue Morphology	abnormal morphology	Abnormal morphology of splanchnic mesoderm	0.00777	ISL1	1
Organ Morphology, Organismal Development, Reproductive System Development and Function	abnormal size	Abnormal size of ovary	0.00777	EBF2	1
Developmental Disorder, Hereditary Disorder, Metabolic Disease, Organismal Injury and Abnormalities	acetyl-CoA carboxylase deficiency	Acetyl-CoA carboxylase deficiency	0.00777	ACACA	1
Cell-To-Cell Signaling and Interaction, Hematological System Development and Function, Hypersensitivity Response, Immune Cell Trafficking, Inflammatory Response	activation	Activation of BMMC cells	0.00777	CD300LF	1
Cardiovascular Disease, Hematological Disease, Immunological Disease, Inflammatory Disease, Inflammatory Response, Organismal Injury and Abnormalities	Churg-Strauss syndrome	Active stage Churg-Strauss syndrome	0.00777	IL25	1
Cancer, Hematological Disease, Immunological Disease, Organismal Injury and Abnormalities	CD30 positive anaplastic large cell lymphoma	Advanced CD30 positive anaplastic large cell lymphoma	0.00777	TNFRSF8	1
Cardiovascular Disease, Organismal Injury and Abnormalities	chronic heart failure	Advanced chronic heart failure	0.00777	TNNC1	1
Hereditary Disorder, Neurological Disease, Organismal Injury and Abnormalities, Psychological Disorders	Aicardi-Goutieres syndrome 7	Aicardi-Goutieres syndrome 7	0.00777	IFIH1	1
Dermatological Diseases and Conditions, Hereditary Disorder, Organismal Injury and Abnormalities	alopecia, neurologic defects, and endocrinopathy syndrome	Alopecia, neurologic defects, and endocrinopathy syndrome	0.00777	RBM28	1
Cell Death and Survival	apoptosis	Apoptosis of memory B cells	0.00777	CASP9	1
Cardiovascular System Development and Function, Organismal Development, Tissue Morphology	area	Area of microvessel	0.00777	IL25	1
Cell Cycle	G0/G1 phase transition	Arrest in G0/G1 phase transition of myeloma cell lines	0.00777	CHEK1	1
Cell Cycle	mitosis	Arrest in mitosis of prostate cancer cell lines	0.00777	CHEK1	1
Connective Tissue Disorders, Developmental Disorder, Hereditary Disorder, Organismal Injury and Abnormalities, Skeletal and Muscular Disorders	autosomal dominant Klippel-Feil syndrome type 1	Autosomal dominant Klippel-Feil syndrome type 1	0.00777	GDF6	1
Hereditary Disorder, Neurological Disease, Organismal Injury and Abnormalities, Psychological Disorders	autosomal dominant Segawa syndrome	Autosomal dominant Segawa syndrome	0.00777	GCH1	1
Connective Tissue Disorders, Hereditary Disorder, Inflammatory Disease, Inflammatory Response, Organismal Injury and Abnormalities, Skeletal and Muscular Disorders	familial recurrent arthritis	Autosomal dominant familial recurrent arthritis	0.00777	PSTPIP1	1
Connective Tissue Disorders, Dermatological Diseases and Conditions, Developmental Disorder, Hereditary Disorder, Metabolic Disease, Organismal Injury and Abnormalities, Skeletal and Muscular Disorders	autosomal recessive cutis laxa type 2B	Autosomal recessive cutis laxa type 2B	0.00777	PYCR1	1
Connective Tissue Disorders, Dermatological Diseases and Conditions, Developmental Disorder, Hereditary Disorder, Metabolic Disease, Neurological Disease, Ophthalmic Disease, Organismal Injury and Abnormalities	autosomal recessive cutis laxa type 3B	Autosomal recessive cutis laxa type 3B	0.00777	PYCR1	1
Hereditary Disorder, Neurological Disease, Organismal Injury and Abnormalities, Psychological Disorders, Skeletal and Muscular Disorders	autosomal recessive early-onset parkinson disease 23	Autosomal recessive early-onset parkinson disease 23	0.00777	VPS13C	1
Hereditary Disorder, Neurological Disease, Organismal Injury and Abnormalities, Psychological Disorders	juvenile amyotrophic lateral sclerosis	Autosomal recessive juvenile amyotrophic lateral sclerosis	0.00777	ALS2	1
Infectious Diseases	binding	Binding of JC virus	0.00777	HMGA1	1
Nucleic Acid Metabolism, Small Molecule Biochemistry	binding	Binding of dATP	0.00777	CASP9	1
Cell Cycle, Gene Expression	binding	Binding of latency active promoter 2	0.00777	HMGA1	1
Cell-To-Cell Signaling and Interaction, Nervous System Development and Function	binding	Binding of retinal ganglion cells	0.00777	CHRNA6	1
Developmental Disorder, Hereditary Disorder, Neurological Disease, Organismal Injury and Abnormalities, Renal and Urological Disease	Birk-Landau-Perez syndrome	Birk-Landau-Perez syndrome	0.00777	SLC30A9	1
Cell-To-Cell Signaling and Interaction, Small Molecule Biochemistry	catabolism	Catabolism of 5-hydroxytryptamine	0.00777	MAOB	1
Carbohydrate Metabolism	catabolism	Catabolism of D-xylose	0.00777	DHDH	1
Cell-To-Cell Signaling and Interaction, Inflammatory Response	cell-mediated response	Cell-mediated response by Th1 cells	0.00777	CARD9	1
Cellular Movement, Hematological System Development and Function, Humoral Immune Response, Immune Cell Trafficking, Inflammatory Response, Lymphoid Tissue Structure and Development	chemotaxis	Chemotaxis of plasma cells	0.00777	CCL28	1
Inflammatory Disease, Inflammatory Response, Organismal Injury and Abnormalities, Respiratory Disease	pneumonitis	Chronic phase pneumonitis	0.00777	HLA-A	1
Antimicrobial Response	clearance	Clearance of Vesicular stomatitis Indiana virus	0.00777	IFIH1	1
Cellular Assembly and Organization	clustering	Clustering of plasma membrane	0.00777	CD4	1
Cardiovascular Disease, Cell Death and Survival, Connective Tissue Disorders, Hematological Disease, Immunological Disease, Organismal Injury and Abnormalities	cold agglutinin disease	Cold agglutinin disease	0.00777	C1S	1
Cellular Growth and Proliferation, Hematological System Development and Function, Tissue Development	colony formation	Colony formation of bone marrow	0.00777	CD4	1
Hereditary Disorder, Neurological Disease, Organismal Injury and Abnormalities, Skeletal and Muscular Disorders	complicated hereditary spastic paraplegia	Complicated hereditary spastic paraplegia	0.00777	ALS2	1
Cell-To-Cell Signaling and Interaction, Nervous System Development and Function	conduction	Conduction of motor neurons	0.00777	EBF2	1
Developmental Disorder, Hereditary Disorder, Immunological Disease, Neurological Disease, Organismal Injury and Abnormalities, Skeletal and Muscular Disorders	congenital myasthenic syndrome with endplate acetylcholinesterase deficiency	Congenital myasthenic syndrome with endplate acetylcholinesterase deficiency	0.00777	COLQ	1
Cell-To-Cell Signaling and Interaction, Embryonic Development	coupling	Coupling of mesenchymal cells	0.00777	FGF4	1
Cell Death and Survival	cytolysis	Cytolysis of peripheral blood lymphocytes	0.00777	HLA-A	1
Cell Cycle, DNA Replication, Recombination, and Repair	DNA replication checkpoint	DNA replication checkpoint of cervical cancer cell lines	0.00777	CHEK1	1
Cell Cycle, DNA Replication, Recombination, and Repair	DNA replication checkpoint	DNA replication checkpoint of colorectal cancer cell lines	0.00777	CHEK1	1
Cell Cycle, DNA Replication, Recombination, and Repair	DNA replication checkpoint	DNA replication checkpoint of fibroblast cell lines	0.00777	CHEK1	1
Tissue Morphology	deformation	Deformation of brain tissue	0.00777	CASP9	1
Cell Cycle, Endocrine System Development and Function	G2/M phase transition	Delay in G2/M phase transition of endocrine cell lines	0.00777	HMGA1	1
Cell Signaling, Vitamin and Mineral Metabolism	decay	Delay in initiation of decay of Ca2+	0.00777	TNNC1	1
Neurological Disease, Organismal Injury and Abnormalities	demyelination	Demyelination of cervical spinal cord	0.00777	CD300LF	1
Cell-To-Cell Signaling and Interaction	density	Density of neuromuscular junctions	0.00777	HLA-A	1
Cellular Compromise	depletion	Depletion of interneurons	0.00777	ISL1	1
Cellular Compromise	depletion	Depletion of peripheral blood lymphocytes	0.00777	Ighg2b	1
Cellular Compromise	depletion	Depletion of projection neurons	0.00777	ISL1	1
Tissue Development	deposition	Deposition of collagen matrix	0.00777	KCP	1
Cancer, Cardiovascular Disease, Developmental Disorder, Hematological Disease, Hereditary Disorder, Organismal Injury and Abnormalities	Diamond-Blackfan anemia type 11	Diamond-Blackfan anemia type 11	0.00777	RPL26	1
Cardiovascular Disease, Cardiovascular System Development and Function, Hereditary Disorder, Organ Morphology, Organismal Development, Organismal Injury and Abnormalities, Skeletal and Muscular Disorders	dilated cardiomyopathy 1z	Dilated cardiomyopathy 1z	0.00777	TNNC1	1
Cardiovascular Disease, Cardiovascular System Development and Function, Hereditary Disorder, Organ Morphology, Organismal Development, Organismal Injury and Abnormalities, Skeletal and Muscular Disorders	dilated cardiomyopathy with left ventricular noncompaction type 1c	Dilated cardiomyopathy with left ventricular noncompaction type 1c	0.00777	LDB3	1
Hereditary Disorder, Neurological Disease, Organismal Injury and Abnormalities, Skeletal and Muscular Disorders	distal hereditary motor neuronopathy type IIC	Distal hereditary motor neuronopathy type IIC	0.00777	HSPB3	1
Hereditary Disorder, Neurological Disease, Organismal Injury and Abnormalities, Skeletal and Muscular Disorders	distal hereditary motor neuropathy with upper motor neuron signs	Distal hereditary motor neuropathy with upper motor neuron signs	0.00777	VRK1	1
Cellular Movement, Hematological System Development and Function, Humoral Immune Response, Immune Cell Trafficking	distribution	Distribution of Ab-secreting B cells	0.00777	CCL28	1
Dental Disease, Gastrointestinal Disease, Organismal Injury and Abnormalities	dysplasia	Dysplasia of enamel epithelium	0.00777	IGHG1	1
Cell Cycle	endomitosis	Endomitosis of monocytes	0.00777	TNFRSF9	1
Cell Cycle	mitosis	Entry into mitosis of pancreatic cancer cell lines	0.00777	CHEK1	1
Dermatological Diseases and Conditions, Developmental Disorder, Hereditary Disorder, Organismal Injury and Abnormalities	erythrokeratodermia variabilis et progressiva 2	Erythrokeratodermia variabilis et progressiva 2	0.00777	GJB4	1
Cellular Development, Cellular Growth and Proliferation, Connective Tissue Development and Function, Embryonic Development, Hematological System Development and Function, Hematopoiesis, Organismal Development, Tissue Development	erythropoiesis	Erythropoiesis of embryonic stem cell lines	0.00777	HMGA1	1
Developmental Disorder, Gastrointestinal Disease, Hereditary Disorder, Organismal Injury and Abnormalities, Reproductive System Disease	familial X-linked Opitz syndrome	Familial X-linked Opitz syndrome	0.00777	MID1	1
Dermatological Diseases and Conditions, Hereditary Disorder, Infectious Diseases, Organismal Injury and Abnormalities	familial candidiasis type 2	Familial candidiasis type 2	0.00777	CARD9	1
Cardiovascular Disease, Hematological Disease, Hereditary Disorder, Metabolic Disease, Organismal Injury and Abnormalities	familial hypercholesterolemia due to LDLR defect	Familial hypercholesterolemia due to LDLR defect	0.00777	EPHX2	1
Cardiovascular Disease, Hereditary Disorder, Organismal Injury and Abnormalities, Skeletal and Muscular Disorders	familial hypertrophic cardiomyopathy type 13	Familial hypertrophic cardiomyopathy type 13	0.00777	TNNC1	1
Cardiovascular Disease, Hereditary Disorder, Organismal Injury and Abnormalities, Skeletal and Muscular Disorders	familial hypertrophic cardiomyopathy type 24	Familial hypertrophic cardiomyopathy type 24	0.00777	LDB3	1
Hereditary Disorder, Neurological Disease, Organismal Injury and Abnormalities	familial juvenile primary lateral sclerosis	Familial juvenile primary lateral sclerosis	0.00777	ALS2	1
Connective Tissue Disorders, Organismal Injury and Abnormalities	fibrosis	Fibrosis of interstitial cells	0.00777	HSPB6	1
Endocrine System Development and Function	formation	Formation of neuroendocrine system	0.00777	EBF2	1
Cellular Function and Maintenance, Hematological System Development and Function, Organ Development, Reproductive System Development and Function	function	Function of decidual natural killer cells	0.00777	HLA-E	1
Cell Cycle	G1 checkpoint	G1 checkpoint of epithelial cells	0.00777	Ptprv	1
Cell Cycle	G2 phase	G2 phase of lymphoblastoid cell lines	0.00777	CHEK1	1
Developmental Disorder, Hereditary Disorder, Metabolic Disease, Organismal Injury and Abnormalities	GTP cyclohydrolase I deficiency	GTP cyclohydrolase I deficiency	0.00777	GCH1	1
Cell-mediated Immune Response, Cellular Development, Cellular Function and Maintenance, Cellular Growth and Proliferation, Embryonic Development, Hematological System Development and Function, Hematopoiesis, Lymphoid Tissue Structure and Development, Organ Development, Organismal Development, Tissue Development	generation	Generation of innate memory phenotype CD8+ T cells	0.00777	HLA-A	1
Cancer, Gastrointestinal Disease, Hereditary Disorder, Metabolic Disease, Organismal Injury and Abnormalities	hereditary nonpolyposis colorectal cancer type 7	Hereditary nonpolyposis colorectal cancer type 7	0.00777	MLH3	1
Cancer, Hematological Disease, Immunological Disease, Organismal Injury and Abnormalities	classical Hodgkin lymphoma	High-risk classical Hodgkin lymphoma	0.00777	TNFRSF8	1
Hematological Disease, Ophthalmic Disease, Organismal Injury and Abnormalities, Respiratory Disease	hypoxia	Hypoxia of retina	0.00777	OPN4	1
Gastrointestinal Disease, Immunological Disease, Inflammatory Disease, Inflammatory Response, Organismal Injury and Abnormalities	immune-mediated colitis	Immune-mediated colitis	0.00777	GCH1	1
Hematological Disease, Hereditary Disorder, Immunological Disease, Organismal Injury and Abnormalities	immunoglobulin kappa light chain deficiency	Immunoglobulin kappa light chain deficiency	0.00777	IGKC	1
Hereditary Disorder, Neurological Disease, Organismal Injury and Abnormalities, Skeletal and Muscular Disorders	infantile ascending hereditary spastic paralysis	Infantile ascending hereditary spastic paralysis	0.00777	ALS2	1
Connective Tissue Disorders, Hematological Disease, Infectious Diseases, Organismal Injury and Abnormalities	infection	Infection of red blood cells	0.00777	ACKR1	1
Cellular Growth and Proliferation, Hematological System Development and Function	inhibition	Inhibition of effector memory RA-positive cytotoxic T cells	0.00777	HLA-A	1
Nervous System Development and Function, Tissue Development	inhibition	Inhibition of nervous tissue	0.00777	GDF6	1
Cell Cycle, DNA Replication, Recombination, and Repair	integration	Integration of cDNA	0.00777	HMGA1	1
Gastrointestinal Disease, Organismal Injury and Abnormalities	intestinal failure	Intestinal failure	0.00777	GLP2R	1
Cardiovascular Disease, Hematological Disease, Metabolic Disease, Nutritional Disease, Organismal Injury and Abnormalities	iron-refractory iron deficiency anemia	Iron-refractory iron deficiency anemia	0.00777	TMPRSS6	1
Developmental Disorder, Hereditary Disorder, Ophthalmic Disease, Organismal Injury and Abnormalities	isolated microphthalmia type 4	Isolated microphthalmia type 4	0.00777	GDF6	1
Developmental Disorder, Hereditary Disorder, Neurological Disease, Organismal Injury and Abnormalities, Renal and Urological Disease, Skeletal and Muscular Disorders	joubert syndrome type 14	Joubert syndrome type 14	0.00777	TMEM237	1
Hereditary Disorder, Neurological Disease, Organismal Injury and Abnormalities, Psychological Disorders	juvenile amyotrophic lateral sclerosis 2	Juvenile amyotrophic lateral sclerosis 2	0.00777	ALS2	1
Cell Morphology, Hematological Disease, Humoral Immune Response, Immunological Disease, Lymphoid Tissue Structure and Development	lack	Lack of memory B cells	0.00777	IGHG1	1
Developmental Disorder, Hereditary Disorder, Ophthalmic Disease, Organismal Injury and Abnormalities	Leber congenital amaurosis type 17	Leber congenital amaurosis type 17	0.00777	GDF6	1
Cardiovascular Disease, Hereditary Disorder, Organismal Injury and Abnormalities, Skeletal and Muscular Disorders	left ventricular noncompaction type 3	Left ventricular noncompaction type 3	0.00777	LDB3	1
Behavior	light avoidance	Light avoidance	0.00777	OPN4	1
Molecular Transport, Protein Synthesis, Protein Trafficking	localization	Localization of protein fragment	0.00777	HLA-A	1
Free Radical Scavenging	localization	Localization of reactive oxygen species	0.00777	PRDX1	1
Cell Death and Survival	lysis	Lysis of CD34+ cells	0.00777	CD4	1
Cancer, Organismal Injury and Abnormalities	metastatic potential	Metastatic potential of adenocarcinoma cells	0.00777	HMGA1	1
Cell Cycle, Embryonic Development	mitosis	Mitosis of trophoblast giant cells	0.00777	CHEK1	1
Cell Death and Survival, Cellular Compromise	mitotic catastrophe	Mitotic catastrophe of bone cancer cell lines	0.00777	CHEK1	1
Cancer, Cell Death and Survival, Cellular Compromise, Neurological Disease, Organismal Injury and Abnormalities, Tumor Morphology	mitotic catastrophe	Mitotic catastrophe of glioblastoma cancer stem cells	0.00777	CHEK1	1
Cell Death and Survival, Cellular Compromise	mitotic catastrophe	Mitotic catastrophe of sarcoma cell lines	0.00777	CHEK1	1
Nervous System Development and Function	modulation	Modulation of septal nucleus	0.00777	UCN3	1
Nervous System Development and Function	modulation	Modulation of ventromedial nucleus of hypothalamus	0.00777	UCN3	1
Hereditary Disorder, Organismal Injury and Abnormalities, Skeletal and Muscular Disorders	multiple synostoses syndrome type 4	Multiple synostoses syndrome type 4	0.00777	GDF6	1
Developmental Disorder, Hereditary Disorder, Metabolic Disease, Neurological Disease, Ophthalmic Disease, Organismal Injury and Abnormalities, Skeletal and Muscular Disorders	muscular dystrophy-dystroglycanopathy (congenital with brain and eye anomalies) type A7	Muscular dystrophy-dystroglycanopathy (congenital with brain and eye anomalies) type A7	0.00777	CRPPA	1
Developmental Disorder, Hereditary Disorder, Organismal Functions, Organismal Injury and Abnormalities, Skeletal and Muscular Disorders	muscular dystrophy-dystroglycanopathy (limb-girdle) type C7	Muscular dystrophy-dystroglycanopathy (limb-girdle) type C7	0.00777	CRPPA	1
Hematological Disease, Immunological Disease, Organismal Injury and Abnormalities, Tissue Development	myelosuppression	Myelosuppression of spleen	0.00777	FGF4	1
Skeletal and Muscular Disorders	myofibrilliar myopathy ZASP-related	Myofibrilliar myopathy ZASP-related	0.00777	LDB3	1
Immunological Disease	OKT4 epitope deficiency	OKT4 epitope deficiency	0.00777	CD4	1
Humoral Immune Response, Immunological Disease, Inflammatory Disease, Inflammatory Response, Organismal Injury and Abnormalities, Respiratory Disease	OVA-induced allergic lung inflammation	OVA-induced allergic lung inflammation	0.00777	GCH1	1
Cell Cycle, Embryonic Development	mitosis	Onset of mitosis of embryonic stem cells	0.00777	CHEK1	1
Connective Tissue Disorders, Developmental Disorder, Hereditary Disorder, Metabolic Disease, Organismal Injury and Abnormalities, Skeletal and Muscular Disorders	osteogenesis imperfecta type IX	Osteogenesis imperfecta type IX	0.00777	PPIB	1
Embryonic Development, Organismal Development, Tissue Development, Tissue Morphology	outgrowth	Outgrowth of embryoblast	0.00777	CHEK1	1
Energy Production	oxidation	Oxidation of 5,6,7,8-tetrahydrobiopterin	0.00777	GCH1	1
Embryonic Development, Organismal Development, Tissue Development	patterning	Patterning of ectoderm	0.00777	GDF6	1
Cellular Assembly and Organization	permeability	Permeability of nuclear pores	0.00777	CASP9	1
Hereditary Disorder, Organismal Injury and Abnormalities, Renal and Urological Disease	phosphohydroxylysinuria	Phosphohydroxylysinuria	0.00777	PHYKPL	1
Cell Cycle	premature senescence	Premature senescence of skeletal muscle satellite cells	0.00777	DMPK	1
Cancer, Dermatological Diseases and Conditions, Hematological Disease, Immunological Disease, Organismal Injury and Abnormalities	cutaneous large cell lymphoma	Primary cutaneous large cell lymphoma	0.00777	TNFRSF8	1
Cardiovascular System Development and Function, Organismal Development, Tissue Morphology	quantity	Quantity of high endothelial postcapillary venule	0.00777	LTA	1
Cancer, Hematological Disease, Immunological Disease, Organismal Injury and Abnormalities	CD30 positive diffuse large B cell lymphoma	Refractory CD30 positive diffuse large B cell lymphoma	0.00777	TNFRSF8	1
Cancer, Hematological Disease, Immunological Disease, Organismal Injury and Abnormalities	CD30 positive diffuse large B cell lymphoma	Relapsed CD30 positive diffuse large B cell lymphoma	0.00777	TNFRSF8	1
Cancer, Hematological Disease, Immunological Disease, Organismal Injury and Abnormalities	CD30+ Hodgkin lymphoma	Relapsed CD30+ Hodgkin lymphoma	0.00777	TNFRSF8	1
Neurological Disease, Organismal Injury and Abnormalities, Psychological Disorders	amphetamine delusional disorder	Relapsed amphetamine delusional disorder	0.00777	PICK1	1
Tissue Morphology	remodeling	Remodeling of mesenteric artery	0.00777	GCH1	1
Cell Death and Survival	removal	Removal of retinal rods	0.00777	CASP9	1
Cardiovascular Disease, Gastrointestinal Disease	reperfusion injury	Reperfusion injury of gastrointestinal tract	0.00777	MASP2	1
Cell-To-Cell Signaling and Interaction, Hematopoiesis	response	Response of multipotent progenitor 2 cells	0.00777	IL25	1
Hereditary Disorder, Ophthalmic Disease, Organismal Injury and Abnormalities	retinitis pigmentosa type 28	Retinitis pigmentosa type 28	0.00777	FAM161A	1
Cancer, Organismal Injury and Abnormalities, Skeletal and Muscular Disorders	rhabdomyosarcoma type 1	Rhabdomyosarcoma type 1	0.00777	SLC22A18	1
Cell Cycle, DNA Replication, Recombination, and Repair	S phase checkpoint control	S phase checkpoint control of lymphoblastoid cell lines	0.00777	CHEK1	1
Cancer, Cell-To-Cell Signaling and Interaction, Organismal Injury and Abnormalities, Tumor Morphology	sensitization	Sensitization of melanoma cells	0.00777	CASP9	1
Tissue Morphology	separation	Separation of T lymphocytes	0.00777	CD4	1
Developmental Disorder, Hereditary Disorder, Ophthalmic Disease, Organismal Injury and Abnormalities	severe congenital stationary night blindness type 2A	Severe congenital stationary night blindness type 2A	0.00777	CACNA1F	1
Cardiovascular Disease, Connective Tissue Disorders, Developmental Disorder, Hereditary Disorder, Organismal Injury and Abnormalities, Skeletal and Muscular Disorders	Singleton-Merten syndrome type 1	Singleton-Merten syndrome type 1	0.00777	IFIH1	1
Cell Morphology, Cellular Assembly and Organization	size	Size of collagen fibrils	0.00777	PPIB	1
Developmental Disorder, Hereditary Disorder, Metabolic Disease, Organismal Injury and Abnormalities	succinyl-coa acetoacetate transferase deficiency	Succinyl-coa acetoacetate transferase deficiency	0.00777	OXCT1	1
Dermatological Diseases and Conditions, Hematological Disease, Immunological Disease, Organismal Injury and Abnormalities	susceptibility to carbamazepine-induced hypersensitivity syndrome	Susceptibility to carbamazepine-induced hypersensitivity syndrome	0.00777	HLA-A	1
Dermatological Diseases and Conditions, Hereditary Disorder, Infectious Diseases, Organismal Injury and Abnormalities	susceptibility to early-onset leprosy	Susceptibility to early-onset leprosy	0.00777	LTA	1
Cancer, Hereditary Disorder, Organismal Injury and Abnormalities, Reproductive System Disease	susceptibility to endometrial cancer	Susceptibility to endometrial cancer	0.00777	MLH3	1
Cell-To-Cell Signaling and Interaction, Inflammatory Response	Th2 immune response	Th2 immune response of epithelial cells	0.00777	IL25	1
Cancer, Organismal Injury and Abnormalities, Tumor Morphology	transformation	Transformation of mammary tumor cells	0.00777	FGF4	1
Cell Morphology, Cellular Function and Maintenance	transmembrane potential	Transmembrane potential of keratinocytes	0.00777	CASP9	1
Cell Cycle, Cellular Compromise	uniform comprehensive condensation	Uniform comprehensive condensation of Nucleus	0.00777	VRK1	1
Cardiovascular System Development and Function, Organismal Development	vascularization	Vascularization of islets of Langerhans	0.00777	EPHX2	1
Developmental Disorder, Hereditary Disorder, Ophthalmic Disease, Organismal Injury and Abnormalities	X-linked cone-rod dystrophy type 3	X-linked cone-rod dystrophy type 3	0.00777	CACNA1F	1
Connective Tissue Disorders, Immunological Disease, Inflammatory Disease, Inflammatory Response, Organismal Injury and Abnormalities, Skeletal and Muscular Disorders	rheumatoid arthritis	Early stage rheumatoid arthritis	0.00802	LTA,IGHG1,VRK1,EPHX2	4
Inflammatory Disease, Inflammatory Response, Organismal Injury and Abnormalities, Respiratory Disease	inflammation	Inflammation of airway	0.00806	CD300LF,IL25,FPR2,LTA,CD48,TNFRSF8,CD4,C1S,TUBD1,PRDX1	10
Cell Death and Survival, Embryonic Development	cell death	Cell death of embryonic stem cells	0.00813	HMGA1,TNFRSF8,CHEK1	3
Hematological System Development and Function, Lymphoid Tissue Structure and Development, Tissue Morphology	quantity	Quantity of lymphocytes	0.00819	IGKC,CCL28,ZC3H12D,CD300LF,CLEC4D,LTA,CD48,TNFRSF8,TNFRSF9,PRDX1,EPHX2,PYCARD,HLA-A,IL25,Igha,CD4,ACACA	17
Cell Morphology, Organ Morphology, Skeletal and Muscular Disorders, Skeletal and Muscular System Development and Function, Tissue Morphology	abnormal morphology	Abnormal morphology of z line	0.00846	DMPK,LDB3	2
Cell Cycle	G2 phase	Arrest in G2 phase of sarcoma cell lines	0.00846	BORA,CHEK1	2
Cancer, Gastrointestinal Disease, Hematological Disease, Hepatic System Disease, Immunological Disease, Organismal Injury and Abnormalities	hepatosplenic gamma-delta T-cell lymphoma	Hepatosplenic gamma-delta T-cell lymphoma	0.00846	TNFRSF8,CD4	2
Infectious Diseases	infection	Infection by rotavirus	0.00846	IFIH1,PYCARD	2
Cancer, Hematological Disease, Immunological Disease, Organismal Injury and Abnormalities	classical Hodgkin lymphoma	Stage III classical Hodgkin lymphoma	0.00846	TNFRSF8,TUBD1	2
Cancer, Hematological Disease, Immunological Disease, Organismal Injury and Abnormalities	CD30+ Hodgkin lymphoma	Stage IV CD30+ Hodgkin lymphoma	0.00846	TNFRSF8,TUBD1	2
Cancer, Hematological Disease, Immunological Disease, Organismal Injury and Abnormalities	classical Hodgkin lymphoma	Stage IV classical Hodgkin lymphoma	0.00846	TNFRSF8,TUBD1	2
Cell-To-Cell Signaling and Interaction, Cellular Compromise, Connective Tissue Development and Function	stress response	Stress response of fibroblast cell lines	0.00846	EPHX2,CHEK1	2
Protein Synthesis	homo-oligomerization	Homo-oligomerization of protein	0.00856	ALS2,VSTM5,PYCARD	3
Cancer, Immunological Disease, Organismal Injury and Abnormalities	neoplasia	Neoplasia of lymphoid organ	0.00874	HLA-E,RMI2,TNFRSF8,CD4,RASSF10,TUBD1,CHEK1	7
Inflammatory Response	adaptive immune response	Adaptive immune response	0.00887	HLA-E,CLEC4D,Igha,PYCARD	4
Cell-To-Cell Signaling and Interaction, Hematological System Development and Function, Immune Cell Trafficking, Inflammatory Response	activation	Activation of natural killer cells	0.00923	HLA-E,HLA-A,CD48,TNFRSF9,PRDX1	5
Hematological Disease, Immunological Disease	idiopathic hypereosinophilic syndrome	Idiopathic hypereosinophilic syndrome	0.00941	RMI2,TNFRSF9	2
Cellular Development, Cellular Growth and Proliferation, Hematological System Development and Function, Lymphoid Tissue Structure and Development	proliferation	Proliferation of cytotoxic T cells	0.00941	CD4,TNFRSF9	2
Cancer, Inflammatory Response, Organismal Injury and Abnormalities, Tumor Morphology	rejection	Rejection of tumor	0.00941	IRX2,TNFRSF9	2
Cell-To-Cell Signaling and Interaction, Hematological System Development and Function	interaction	Interaction of lymphocytes	0.00952	CCL28,LTA,CD48,TNFRSF8,CD4,PPIB	6
Cellular Function and Maintenance	function	Function of antigen presenting cells	0.00953	IFIH1,LTA,FPR2,Igha,FGR,CARD9,PYCARD	7
Cellular Movement	cell tethering or rolling	Cell tethering or rolling of leukocytes	0.00978	CCL28,FPR2,FGR,PRDX1	4
Humoral Immune Response	class switching	Class switching	0.00978	LTA,Igha,IGHG1,TNFRSF9	4
Organismal Injury and Abnormalities	channelopathy	Channelopathy	0.00992	CACNA1F,DMPK,LDB3	3
Cancer, Dermatological Diseases and Conditions, Organismal Injury and Abnormalities	skin cancer	Stage IV skin cancer	0.00992	TNFRSF8,FGR,TUBD1	3
Immunological Disease	systemic autoimmune syndrome	Systemic autoimmune syndrome	0.0101	BC023105,Ccl6,TNNC1,CAPSL,FGR,TNFRSF9,PRDX1,EPHX2,Ighg2b,COLQ,CD4,IGHG1,IGKC,CLEC4D,FPR2,LTA,PSTPIP1,PYCARD,HLA-A,GBP6,IFIH1,IFI16,C1S,ZCRB1,VRK1,TAGAP	26
Cell-To-Cell Signaling and Interaction, Cellular Movement	recruitment	Recruitment of myeloid cells	0.0104	IL25,FPR2,CD4,FGR,CARD9,HCAR2,PYCARD,ACKR1	8
Connective Tissue Disorders, Inflammatory Disease, Inflammatory Response, Organismal Injury and Abnormalities, Skeletal and Muscular Disorders	K/BxN serum transfer arthritis	K/BxN serum transfer arthritis	0.0104	FPR2,FGR	2
Cancer, Hematological Disease, Immunological Disease, Organismal Injury and Abnormalities	lymphocyte-depleted classical Hodgkin lymphoma	Stage III-IV lymphocyte-depleted classical Hodgkin lymphoma	0.0104	TNFRSF8,TUBD1	2
Cancer, Hematological Disease, Immunological Disease, Organismal Injury and Abnormalities	lymphocyte-rich classical Hodgkin lymphoma	Stage III-IV lymphocyte-rich classical Hodgkin lymphoma	0.0104	TNFRSF8,TUBD1	2
Cancer, Hematological Disease, Immunological Disease, Organismal Injury and Abnormalities	mixed cellularity classical Hodgkin lymphoma	Stage III-IV mixed cellularity classical Hodgkin lymphoma	0.0104	TNFRSF8,TUBD1	2
Cellular Function and Maintenance	presence	Presence of blood cells	0.0104	CD4,FGR,PRDX1	3
Ophthalmic Disease, Organismal Injury and Abnormalities	retinal degeneration	Retinal degeneration	0.0106	CACNA1F,POC5,BBS12,FAM161A,CASP9,GDF6,RDH13,MAOB,PYCARD	9
Cell Morphology, Immunological Disease, Lymphoid Tissue Structure and Development	abnormal morphology	Abnormal morphology of lymphocytes	0.0107	IGKC,HLA-A,LTA,CD4,IGHG1,TNFRSF9	6
Cell Morphology	morphology	Morphology of blood cells	0.0108	IGKC,HLA-A,CCL28,LTA,CD4,IGHG1,FGR,TMPRSS6,TNFRSF9,PSTPIP1,PRDX1	11
Cellular Development, Cellular Growth and Proliferation, Embryonic Development, Organ Development, Organismal Development, Reproductive System Development and Function, Tissue Development	spermatogenesis	Spermatogenesis	0.0108	TMEM203,SPA17,EFCAB9,HMGA1,PICK1,CATSPERZ,ALKBH5,NANOS2,DMRTB1,KNSTRN	10
Gastrointestinal Disease, Inflammatory Disease, Inflammatory Response, Organismal Injury and Abnormalities	acute colitis	Acute colitis	0.0109	GBP6,IFI16,PYCARD	3
Dermatological Diseases and Conditions, Immunological Disease, Inflammatory Disease, Inflammatory Response, Organismal Injury and Abnormalities	contact dermatitis	Contact dermatitis	0.0109	IGKC,LTA,CD4	3
Cell Death and Survival	apoptosis	Apoptosis of granulocytes	0.0111	CASP9,TNFRSF8,TNFRSF9,HCAR2	4
Cell-To-Cell Signaling and Interaction	activation	Activation of lymphatic system cells	0.0111	HLA-E,Igkv1-117,HLA-A,CD300LF,IL25,LTA,CD48,Igha,CD4,TNFRSF9,PRDX1,PYCARD	12
Post-Translational Modification	phosphorylation	Phosphorylation of protein	0.0112	DMPK,PICK1,FGF4,FPR2,Gm5148/Rps23rg1,CD48,TNFRSF8,FGR,BARD1,PRDX1,Igkv1-117,GBP6,CD4,VRK1,CHEK1	15
Cell Death and Survival	cell death	Cell death of splenocytes	0.0114	HMGA1,CASP9,CD4	3
Cell Death and Survival	cell death	Cell death of helper T lymphocytes	0.0114	CASP9,CD4	2
Developmental Disorder, Hereditary Disorder, Immunological Disease, Organismal Injury and Abnormalities	complement component deficiency	Complement component deficiency	0.0114	MASP2,C1S	2
Cell-mediated Immune Response, Lymphoid Tissue Structure and Development	frequency	Frequency of CD8+ T lymphocyte	0.0114	GCH1,TNFRSF9	2
Cancer, Hematological Disease, Immunological Disease, Organismal Injury and Abnormalities	Hodgkin lymphoma	Stage IIB Hodgkin lymphoma	0.0114	TNFRSF8,TUBD1	2
Cancer, Hematological Disease, Immunological Disease, Organismal Injury and Abnormalities	Hodgkin lymphoma	Stage IIIB Hodgkin lymphoma	0.0114	TNFRSF8,TUBD1	2
Cancer, Hematological Disease, Immunological Disease, Organismal Injury and Abnormalities	T-cell non-Hodgkin lymphoma	Stage IV T-cell non-Hodgkin lymphoma	0.0114	TNFRSF8,TUBD1	2
Cancer, Hematological Disease, Immunological Disease, Organismal Injury and Abnormalities	Hodgkin lymphoma	Stage IVA Hodgkin lymphoma	0.0114	TNFRSF8,TUBD1	2
Cancer, Hematological Disease, Immunological Disease, Organismal Injury and Abnormalities	Hodgkin lymphoma	Stage IVB Hodgkin lymphoma	0.0114	TNFRSF8,TUBD1	2
Inflammatory Disease, Inflammatory Response, Organismal Injury and Abnormalities, Respiratory Disease	asthma	Asthma	0.0117	CD300LF,IL25,FPR2,TNFRSF8,CD4,C1S,TUBD1,PRDX1	8
Cell Death and Survival	cytolysis	Cytolysis of natural killer cells	0.0119	CD48,IGHG1,PRDX1	3
Cell-To-Cell Signaling and Interaction, Cell-mediated Immune Response, Cellular Development, Cellular Function and Maintenance, Cellular Growth and Proliferation, Embryonic Development, Hematological System Development and Function, Hematopoiesis, Lymphoid Tissue Structure and Development, Organ Development, Organismal Development, Tissue Development	selection	Selection of T lymphocytes	0.0119	TRAT1,LTA,CD4	3
Cell Signaling, Molecular Transport, Vitamin and Mineral Metabolism	quantity	Quantity of Ca2+	0.0122	IGKC,TNNC1,OPN4,FGF4,FPR2,LTA,TNFRSF9,PPIB,ACKR1,HSPB6	10
Infectious Diseases	binding	Binding of virus	0.0125	HMGA1,FGF4,ZCRB1	3
Cell-To-Cell Signaling and Interaction, Hematological System Development and Function, Immune Cell Trafficking, Inflammatory Response	activation	Activation of myeloid dendritic cells	0.0125	CLEC4D,PYCARD	2
Cellular Movement, Hematological Disease, Humoral Immune Response, Immunological Disease, Inflammatory Disease, Inflammatory Response, Organismal Injury and Abnormalities, Respiratory Disease	experimentally induced airway hyperresponsiveness	Experimentally induced airway hyperresponsiveness	0.0125	CD300LF,FPR2	2
Immunological Disease	passive cutaneous anaphylaxis	Passive cutaneous anaphylaxis	0.0125	CD300LF,FGR	2
Cellular Movement, Hematological System Development and Function, Immune Cell Trafficking, Inflammatory Response	cell movement	Cell movement of phagocytes	0.0125	CD300LF,FPR2,LTA,FGR,TNFRSF9,PPIB,EPHX2,ACKR1,Ighg2b,IL25,MASP2,CD4,HCAR2,PILRA	14
Connective Tissue Disorders, Immunological Disease, Inflammatory Disease, Inflammatory Response, Organismal Injury and Abnormalities, Skeletal and Muscular Disorders	rheumatoid arthritis	Rheumatoid arthritis	0.0126	IGKC,Ccl6,TNNC1,CLEC4D,FPR2,LTA,PRDX1,EPHX2,HLA-A,COLQ,GBP6,CD4,IGHG1,ZCRB1,VRK1,TAGAP	16
Dermatological Diseases and Conditions, Hematological Disease, Immunological Disease, Organismal Injury and Abnormalities	lymphoproliferative disorder of the skin	Lymphoproliferative disorder of the skin	0.0127	CD48,PSMD1,TNFRSF8,CD4,TUBD1,KLHL42	6
Cancer, Hematological Disease, Immunological Disease, Organismal Injury and Abnormalities	Hodgkin disease	Hodgkin lymphoma	0.0129	RMI2,TNFRSF8,TNFRSF9,TUBD1	4
Cellular Movement, Hematological System Development and Function, Immune Cell Trafficking, Inflammatory Response	cellular infiltration	Infiltration by neutrophils	0.0132	CD300LF,IL25,MASP2,FPR2,EPHX2,ACKR1	6
Cellular Function and Maintenance, Hematological System Development and Function	function	Function of lymphocytes	0.0132	HLA-E,HLA-A,LTA,CASP9,Igha,CD4,TNFRSF9,PSTPIP1	8
Immunological Disease	allergy	Allergy	0.0133	HLA-E,GCH1,CD300LF,IL25,FPR2,TNFRSF8,IGHG1,FGR,C1S,PRDX1	10
Cellular Development, Cellular Growth and Proliferation, Hematological System Development and Function, Lymphoid Tissue Structure and Development	proliferation	Proliferation of lymphocytes	0.0133	IGKC,HMGA1,HLA-E,ZC3H12D,CLEC4D,LTA,CD48,TNFRSF9,PYCARD,Ighg2b,Igkv1-117,GCH1,IL25,Igha,CD4,IGHG1	16
Hematological System Development and Function, Tissue Morphology	abnormal number	Abnormal number of leukocytes	0.0136	IGKC,CD4,PRDX1	3
Cell-To-Cell Signaling and Interaction, Small Molecule Biochemistry	metabolism	Metabolism of neurotransmitter	0.0136	COLQ,MAOB,Cyp2d22	3
Cellular Function and Maintenance, Hematological System Development and Function	function	Function of T lymphocytes	0.0136	HLA-E,HLA-A,CASP9,Igha,CD4,TNFRSF9,PSTPIP1	7
Cancer, Hematological Disease, Immunological Disease, Organismal Injury and Abnormalities	CD30 positive anaplastic large cell lymphoma	Primary CD30 positive anaplastic large cell lymphoma	0.0136	TNFRSF8,TUBD1	2
Inflammatory Disease, Organismal Injury and Abnormalities	systemic auto-inflammatory disorder	Systemic auto-inflammatory disorder	0.0136	TUBD1,PYCARD	2
Endocrine System Disorders, Organ Morphology, Organismal Injury and Abnormalities, Reproductive System Development and Function, Reproductive System Disease	abnormal morphology	Abnormal morphology of epididymis	0.0142	HMGA1,DMRTB1,EBF2	3
Connective Tissue Development and Function, Hematological System Development and Function, Hematopoiesis, Organismal Development, Tissue Morphology	quantity	Quantity of reticulocytes	0.0142	TMPRSS6,TNFRSF9,PRDX1	3
Cancer, Gastrointestinal Disease, Organismal Injury and Abnormalities	gastrointestinal carcinoma	Gastrointestinal carcinoma	0.0144	UTP23,CEP295,HENMT1,PICK1,THYN1,RBPMS2,FGR,TNFRSF9,RNPS1,MID1,EPHX2,BORA,FMO2,GBP3,AOX1,HCAR2,CDPF1,CPSF2,HSPB6,KNSTRN,SETD4,MCM10,SEMA5B,TMCC1,GNS,C2CD4D,COL16A1,MASP2,SLC36A4,UNC5CL,IFI16,CHRNA6,MAOB,EBF2,RMI2,CAPSL,GLP2R,VIL1,CACNA1F,GCH1,BAIAP2L1,RPUSD4,GDF6,KLHL42,PIGZ,HLA-E,BBS12,CCL28,CLEC4D,TNFRSF8,TCEANC2,FAM210A,HLA-A,IL25,GJB4,C5orf34,OAZ2,TAGAP,DMPK,ZC3H12D,CD300LF,DCP1B,CD48,FGF4,TMP…	127
Cellular Development, Cellular Growth and Proliferation	development	Development of stem cell lines	0.0148	HMGA1,ACACA	2
Cardiovascular Disease, Organismal Injury and Abnormalities	systolic heart failure	Systolic heart failure	0.0148	CACNA1F,TNNC1	2
Inflammatory Response	immune response	Immune response of cells	0.0149	ALS2,FPR2,CD48,CASP9,FGR,TNFRSF9,CARD9,MID1,PYCARD,Ighg2b,IL25,IFIH1,CD4,IGHG1	14
Digestive System Development and Function, Organ Morphology, Organismal Development	morphology	Morphology of intestine	0.0149	IGKC,CCL28,IL25,LTA,FPR2,TNFRSF9,PYCARD	7
Cell-To-Cell Signaling and Interaction	activation	Activation of cells	0.015	HLA-E,ALS2,Ccl6,CD300LF,CLEC4D,FPR2,LTA,CD48,TNFRSF8,TNFRSF9,CARD9,PRDX1,PYCARD,Igkv1-117,HLA-A,IL25,Igha,CD4,IGHG1,IFI16,MAOB	21
Embryonic Development, Nervous System Development and Function, Ophthalmic Disease, Organ Development, Organ Morphology, Organismal Development, Organismal Injury and Abnormalities, Tissue Development, Visual System Development and Function	abnormal morphology	Abnormal morphology of retina	0.0152	CACNA1F,BBS12,OPN4,SEMA5B,GDF6,RDH13	6
Cancer, Immunological Disease, Organismal Injury and Abnormalities	lymphatic node solid neoplasm	Lymphatic node solid neoplasm	0.0152	HLA-E,RMI2,TUBD1,CHEK1	4
Cell-To-Cell Signaling and Interaction, Hematological System Development and Function	interaction	Interaction of T lymphocytes	0.0153	CCL28,LTA,CD48,TNFRSF8,CD4	5
Cancer, Organismal Injury and Abnormalities	breast or colorectal cancer	Breast or colorectal cancer	0.0153	CEP295,ZC3H12D,DMPK,TNNC1,DCP1B,PICK1,CD48,FGF4,THYN1,TMPRSS6,RBPMS2,FGR,BARD1,TNFRSF9,PRDX1,MID1,EPHX2,FMO2,PHYKPL,NOC2L,BRICD5,GBP3,AOX1,CD4,PILRA,HCAR2,CDPF1,HSPB6,KNSTRN,IQANK1,ISL1,SLC22A18,ALS2,MCM10,SEMA5B,FPR2,TSPYL5,TMCC1,OXCT1,PYCR1,C2CD4D,COL16A1,TRIM6-TRIM34,IFIH1,MASP2,SFI1,SLC36A4,IRX2,PSMD1,VPS13C,IFI16,TUBD1,ZNF616,CHRNA6,MAOB,DMRTB1,VRK1,EBF2,RBM28,PRSS33,MLH3,GLP2R,HSPB3,VIL1,AC…	95
Nervous System Development and Function, Neurological Disease, Organ Morphology, Organismal Development, Organismal Injury and Abnormalities	abnormal morphology	Abnormal morphology of lobule II	0.0155	MID1	1
Nervous System Development and Function, Neurological Disease, Organ Morphology, Organismal Development, Organismal Injury and Abnormalities	abnormal morphology	Abnormal morphology of lobule III	0.0155	MID1	1
Hematological System Development and Function, Lymphoid Tissue Structure and Development, Organismal Injury and Abnormalities, Tissue Morphology	abnormal morphology	Abnormal morphology of mucosa-associated lymphoid tissue	0.0155	LTA	1
Cancer, Cell Death and Survival, Organismal Injury and Abnormalities, Tumor Morphology	apoptosis	Apoptosis of cholangiocarcinoma cell	0.0155	CASP9	1
Connective Tissue Development and Function, Skeletal and Muscular System Development and Function	apposition	Apposition of tibia	0.0155	IFIH1	1
Cell Morphology, Cellular Assembly and Organization, Nervous System Development and Function, Tissue Morphology	area	Area of dendritic trees	0.0155	ISL1	1
Cell Cycle	G2 phase	Arrest in G2 phase of mammary epithelial cells	0.0155	CHEK1	1
Cell Cycle	S phase	Arrest in S phase of colorectal cancer cell lines	0.0155	CHEK1	1
Cell Cycle	cell cycle progression	Arrest in cell cycle progression of thyroid tumor cell lines	0.0155	IFI16	1
Cellular Assembly and Organization	association	Association of membrane rafts	0.0155	Ighg2b	1
Hereditary Disorder, Neurological Disease, Organismal Injury and Abnormalities	autosomal recessive Segawa syndrome	Autosomal recessive Segawa syndrome	0.0155	GCH1	1
Developmental Disorder, Hereditary Disorder, Neurological Disease, Organismal Injury and Abnormalities	Bardet-Biedl syndrome type 12	Bardet-Biedl syndrome type 12	0.0155	BBS12	1
Infectious Diseases	binding	Binding of Influenza A virus	0.0155	FGF4	1
Cell-To-Cell Signaling and Interaction, Hematological System Development and Function	binding	Binding of TREG cells	0.0155	CCL28	1
Cell-To-Cell Signaling and Interaction, Small Molecule Biochemistry	catabolism	Catabolism of acetylcholine	0.0155	COLQ	1
Cell-To-Cell Signaling and Interaction, Drug Metabolism, Small Molecule Biochemistry	catabolism	Catabolism of norepinephrine	0.0155	MAOB	1
Cancer, Cell Death and Survival, Organismal Injury and Abnormalities, Tumor Morphology	cell viability	Cell viability of acute lymphoblastic leukemia cells	0.0155	CHEK1	1
Cell Cycle, DNA Replication, Recombination, and Repair	checkpoint control	Checkpoint control of lymphoma cell lines	0.0155	CHEK1	1
Cellular Movement, Hematological System Development and Function, Humoral Immune Response, Immune Cell Trafficking, Inflammatory Response, Lymphoid Tissue Structure and Development	chemotaxis	Chemotaxis of Ab-secreting B cells	0.0155	CCL28	1
Behavior, Nervous System Development and Function	circadian phase shifting	Circadian phase shifting	0.0155	OPN4	1
Cell Death and Survival, Cellular Function and Maintenance	clearance	Clearance of lymphoma cell lines	0.0155	LTA	1
Connective Tissue Disorders, Inflammatory Disease, Inflammatory Response, Organismal Injury and Abnormalities, Skeletal and Muscular Disorders	collagen-induced arthritis	Collagen-induced arthritis of hindpaw	0.0155	PYCARD	1
Developmental Disorder, Hereditary Disorder, Immunological Disease, Organismal Injury and Abnormalities	complement component C1s deficiency	Complement component C1s deficiency	0.0155	C1S	1
Developmental Disorder, Hereditary Disorder, Organismal Injury and Abnormalities, Skeletal and Muscular Disorders	congenital muscular dystrophy due to integrin alpha-7 deficiency	Congenital muscular dystrophy due to integrin alpha-7 deficiency	0.0155	CRPPA	1
Cell Cycle, Cell-To-Cell Signaling and Interaction, Cellular Growth and Proliferation	contact growth inhibition	Contact growth inhibition of thyroid tumor cell lines	0.0155	IFI16	1
Lipid Metabolism, Nucleic Acid Metabolism, Small Molecule Biochemistry	conversion	Conversion of malonyl-coenzyme A	0.0155	ACACA	1
Cell Death and Survival, Drug Metabolism, Small Molecule Biochemistry	cytotoxicity	Cytotoxicity of cyclosporin A	0.0155	PPIB	1
Cell-To-Cell Signaling and Interaction, Drug Metabolism, Small Molecule Biochemistry	deamination	Deamination of dopamine	0.0155	MAOB	1
Antimicrobial Response	elimination	Delay in initiation of elimination of Lymphocytic choriomeningitis virus	0.0155	IFIH1	1
RNA Post-Transcriptional Modification	demethylation	Demethylation of RNA	0.0155	ALKBH5	1
Neurological Disease, Organismal Injury and Abnormalities	demyelination	Demyelination of thoracic spinal cord	0.0155	CD300LF	1
Nervous System Development and Function, Tissue Morphology	density	Density of type 7 bipolar cells	0.0155	ISL1	1
Cellular Development, Cellular Growth and Proliferation, Nervous System Development and Function, Tissue Development	development	Development of Cajal-Retzius neurons	0.0155	EBF2	1
Digestive System Development and Function, Embryonic Development, Organ Development, Organismal Development, Tissue Development	development	Development of gastric epithelium	0.0155	CASP9	1
Developmental Disorder, Hereditary Disorder, Metabolic Disease, Organismal Injury and Abnormalities, Renal and Urological Disease	digenic methylmalonic aciduria with homocystinuria cblC type	Digenic methylmalonic aciduria with homocystinuria cblC type	0.0155	PRDX1	1
Cell Morphology, Cellular Assembly and Organization, Cellular Compromise, Organ Morphology, Organismal Injury and Abnormalities, Skeletal and Muscular Disorders, Skeletal and Muscular System Development and Function, Tissue Morphology	disruption	Disruption of Z line	0.0155	LDB3	1
Cellular Compromise, Neurological Disease, Ophthalmic Disease, Organismal Injury and Abnormalities	dysfunction	Dysfunction of retinal ganglion cells	0.0155	SEMA5B	1
Dermatological Diseases and Conditions, Developmental Disorder, Hereditary Disorder, Organismal Injury and Abnormalities	erythrokeratodermia variabilis et progressiva 1	Erythrokeratodermia variabilis et progressiva 1	0.0155	GJB4	1
Cellular Growth and Proliferation, Organismal Development	expansion	Expansion of bacteria	0.0155	Igha	1
Cardiovascular Disease, Cell Death and Survival, Connective Tissue Disorders, Hematological Disease, Immunological Disease, Organismal Injury and Abnormalities	experimentally induced autoimmune hemolytic anemia	Experimentally induced autoimmune hemolytic anemia	0.0155	Ighg2b	1
Connective Tissue Disorders, Inflammatory Disease, Inflammatory Response, Organismal Injury and Abnormalities, Skeletal and Muscular Disorders	extended polyarthritis	Extended polyarthritis	0.0155	LTA	1
Cardiovascular Disease, Hereditary Disorder, Organismal Injury and Abnormalities, Skeletal and Muscular Disorders	familial hypertrophic cardiomyopathy type 14	Familial hypertrophic cardiomyopathy type 14	0.0155	LDB3	1
Digestive System Development and Function, Embryonic Development, Hematological System Development and Function, Lymphoid Tissue Structure and Development, Organ Development, Organismal Development, Tissue Development	formation	Formation of cryptopatch	0.0155	LTA	1
Cell Morphology	formation	Formation of intermediate filament bridges	0.0155	KLHL42	1
Skeletal and Muscular System Development and Function	fusion	Fusion of coronal suture	0.0155	GDF6	1
Cardiovascular System Development and Function, Organ Development, Skeletal and Muscular System Development and Function, Tissue Development	growth	Growth of cardiac muscle tissue	0.0155	CCM2L	1
Embryonic Development, Organismal Development, Tissue Development	growth	Growth of mandibular process	0.0155	ISL1	1
Nervous System Development and Function	growth	Growth of median nerve	0.0155	ISL1	1
Nervous System Development and Function	growth	Growth of radial nerve	0.0155	ISL1	1
Nervous System Development and Function	growth	Growth of ulnar nerve	0.0155	ISL1	1
Cancer, Organismal Injury and Abnormalities, Skeletal and Muscular Disorders	leiomyosarcoma	High grade leiomyosarcoma	0.0155	HMGA1	1
Cell Morphology, Cellular Function and Maintenance	homologous recombination repair	Homologous recombination repair of epithelial cells	0.0155	CHEK1	1
Cancer, Neurological Disease, Organismal Injury and Abnormalities	hyperplasia	Hyperplasia of neurons	0.0155	CASP9	1
Infectious Diseases	infection	Infection by Norovirus	0.0155	CD300LF	1
Infectious Diseases	infection	Infection of mucosa	0.0155	CD4	1
Cellular Movement, Hematological System Development and Function, Immune Cell Trafficking, Inflammatory Response	infiltration	Infiltration by synovial macrophages	0.0155	MASP2	1
Dermatological Diseases and Conditions, Immunological Disease, Inflammatory Disease, Inflammatory Response, Organismal Injury and Abnormalities	contact dermatitis	Initiation of contact dermatitis	0.0155	IGKC	1
Cell-To-Cell Signaling and Interaction	interaction	Interaction of type 7 bipolar cells	0.0155	ISL1	1
Developmental Disorder, Hereditary Disorder, Ophthalmic Disease, Organismal Injury and Abnormalities	isolated microphthalmia with coloboma type 6	Isolated microphthalmia with coloboma type 6	0.0155	GDF6	1
Cancer, Cell Death and Survival, Organismal Injury and Abnormalities, Tumor Morphology	killing	Killing of mammary tumor cells	0.0155	CHEK1	1
Nervous System Development and Function, Visual System Development and Function	light sensitivity	Light sensitivity of retinal ganglion cells	0.0155	OPN4	1
Lipid Metabolism, Small Molecule Biochemistry	lipogenesis	Lipogenesis by hepatocytes	0.0155	ACACA	1
Lipid Metabolism, Small Molecule Biochemistry	lipolysis	Lipolysis of fat pad	0.0155	HCAR2	1
Cellular Function and Maintenance, Cellular Movement, Hematological System Development and Function, Immune Cell Trafficking, Lymphoid Tissue Structure and Development	localization	Localization of CD8+ T lymphocyte	0.0155	CD4	1
Neurological Disease	lumbosacral radiculopathy	Lumbosacral radiculopathy	0.0155	LTA	1
Developmental Disorder, Hereditary Disorder, Immunological Disease, Inflammatory Disease, Metabolic Disease, Organismal Injury and Abnormalities	MASP2 deficiency	MASP2 deficiency	0.0155	MASP2	1
Digestive System Development and Function, Organ Morphology, Organismal Development	mass	Mass of colon	0.0155	TNFRSF9	1
Cancer, Immunological Disease, Organismal Injury and Abnormalities	melanoma with nodal involvement	Melanoma with nodal involvement	0.0155	HLA-E	1
Small Molecule Biochemistry	metabolism	Metabolism of 7,8-dihydrobiopterin	0.0155	GCH1	1
Cardiovascular Disease, Cell Morphology	mineralization	Mineralization of calcifying vascular cells	0.0155	ACACA	1
Cancer, Cell Cycle, Organismal Injury and Abnormalities	mitosis	Mitosis of mammary tumor cells	0.0155	CHEK1	1
Cancer, Cell Death and Survival, Cellular Compromise, Organismal Injury and Abnormalities, Tumor Morphology	mitotic catastrophe	Mitotic catastrophe of mammary tumor cells	0.0155	CHEK1	1
Cell Cycle, DNA Replication, Recombination, and Repair	mitotic exit DNA damage checkpoint	Mitotic exit DNA damage checkpoint of cells	0.0155	CHEK1	1
Developmental Disorder, Hereditary Disorder, Metabolic Disease, Organismal Injury and Abnormalities	mucopolysaccharidosis, mps-III-d	Mucopolysaccharidosis, mps-III-d	0.0155	GNS	1
Developmental Disorder, Hereditary Disorder, Metabolic Disease, Neurological Disease, Ophthalmic Disease, Organismal Injury and Abnormalities, Skeletal and Muscular Disorders	muscular dystrophy-dystroglycanopathy (congenital with brain and eye anomalies) type A8	Muscular dystrophy-dystroglycanopathy (congenital with brain and eye anomalies) type A8	0.0155	CRPPA	1
Antimicrobial Response, Humoral Immune Response	neutralization	Neutralization of HIV-1	0.0155	CD4	1
Cardiovascular Disease, Organismal Injury and Abnormalities	heart failure	New York Heart Association class IV heart failure	0.0155	TNNC1	1
Energy Production	oxidation	Oxidation of 2-phenethylamine	0.0155	MAOB	1
Cell-To-Cell Signaling and Interaction, Energy Production, Post-Translational Modification, Small Molecule Biochemistry	oxidation	Oxidation of 5-hydroxytryptamine	0.0155	MAOB	1
Energy Production, Small Molecule Biochemistry	oxidation	Oxidation of epinephrine	0.0155	MAOB	1
Energy Production	oxidation	Oxidation of guanine	0.0155	PRDX1	1
Cell-To-Cell Signaling and Interaction, Drug Metabolism, Energy Production, Small Molecule Biochemistry	oxidation	Oxidation of norepinephrine	0.0155	MAOB	1
Connective Tissue Disorders, Dermatological Diseases and Conditions, Developmental Disorder, Gastrointestinal Disease, Hereditary Disorder, Metabolic Disease, Organismal Injury and Abnormalities, Skeletal and Muscular Disorders	periodontal type Ehlers-Danlos syndrome type 1	Periodontal type Ehlers-Danlos syndrome type 1	0.0155	C1S	1
Connective Tissue Disorders, Dermatological Diseases and Conditions, Developmental Disorder, Gastrointestinal Disease, Hereditary Disorder, Metabolic Disease, Organismal Injury and Abnormalities, Skeletal and Muscular Disorders	periodontal type Ehlers-Danlos syndrome type 2	Periodontal type Ehlers-Danlos syndrome type 2	0.0155	C1S	1
Developmental Disorder, Hereditary Disorder, Neurological Disease, Organismal Injury and Abnormalities	pontocerebellar hypoplasia type 1b	Pontocerebellar hypoplasia type 1b	0.0155	VRK1	1
Developmental Disorder, Hereditary Disorder, Neurological Disease, Organismal Injury and Abnormalities, Skeletal and Muscular Disorders	pontocerebellar hypoplasia, type 1a	Pontocerebellar hypoplasia, type 1a	0.0155	VRK1	1
Cancer, Organismal Injury and Abnormalities, Respiratory Disease	primary lung squamous cell carcinoma	Primary lung squamous cell carcinoma	0.0155	HMGA1	1
Cell-To-Cell Signaling and Interaction, Hematological System Development and Function, Hypersensitivity Response, Immune Cell Trafficking, Inflammatory Response	priming	Priming of bone marrow derived eosinophils	0.0155	CD300LF	1
Lipid Metabolism, Molecular Transport, Small Molecule Biochemistry	quantity	Quantity of 11,12-epoxyeicosatrienoic acid	0.0155	EPHX2	1
Lipid Metabolism, Molecular Transport, Small Molecule Biochemistry	quantity	Quantity of 14,15-epoxyeicosatrienoic acid	0.0155	EPHX2	1
Small Molecule Biochemistry	quantity	Quantity of 2-phenethylamine	0.0155	MAOB	1
Lipid Metabolism, Molecular Transport, Small Molecule Biochemistry	quantity	Quantity of 8,9-epoxyeicosatrienoic acid	0.0155	EPHX2	1
Connective Tissue Development and Function, Tissue Morphology	quantity	Quantity of epididymal fat	0.0155	PILRA	1
Cell-To-Cell Signaling and Interaction, Cell-mediated Immune Response, Cellular Movement, Hematological System Development and Function, Immune Cell Trafficking	recruitment	Recruitment of TREG cells	0.0155	CCL28	1
Cellular Function and Maintenance, Hematological System Development and Function	regulation	Regulation of natural killer cells	0.0155	HLA-E	1
Cellular Assembly and Organization, Cellular Function and Maintenance, Skeletal and Muscular System Development and Function, Tissue Development	reorganization	Reorganization of myofibrils	0.0155	ZNF260	1
DNA Replication, Recombination, and Repair	repair	Repair of mitochondrial DNA	0.0155	HMGA1	1
Cellular Function and Maintenance	respiration	Respiration of T lymphocytes	0.0155	GCH1	1
Cell-To-Cell Signaling and Interaction, Connective Tissue Development and Function	sensitization	Sensitization of fibroblast cell lines	0.0155	CHEK1	1
Connective Tissue Disorders, Inflammatory Disease, Inflammatory Response, Organismal Injury and Abnormalities, Skeletal and Muscular Disorders	non-radiographic axial spondyloarthritis	Severe non-radiographic axial spondyloarthritis	0.0155	LTA	1
Cancer, Cell Cycle, DNA Replication, Recombination, and Repair, Organismal Injury and Abnormalities	spindle checkpoint	Spindle checkpoint of mammary tumor cells	0.0155	CHEK1	1
Connective Tissue Disorders, Dermatological Diseases and Conditions, Immunological Disease, Inflammatory Disease, Organismal Injury and Abnormalities, Skeletal and Muscular Disorders	subacute cutaneous lupus erythematosus	Subacute cutaneous lupus erythematosus	0.0155	HLA-A	1
Cellular Function and Maintenance	synthesis	Synthesis of cell wall	0.0155	PIGZ	1
Antigen Presentation, Cell-To-Cell Signaling and Interaction, Cell-mediated Immune Response, Cellular Development, Cellular Function and Maintenance, Cellular Growth and Proliferation, Embryonic Development, Hematological System Development and Function, Hematopoiesis, Lymphoid Tissue Structure and Development, Organ Development, Organismal Development, Tissue Development	T cell selection	T cell selection of single positive thymocytes	0.0155	CD4	1
Amino Acid Metabolism, Molecular Transport, Small Molecule Biochemistry	transmembrane transport	Transmembrane transport of L-tryptophan	0.0155	SLC36A4	1
Connective Tissue Development and Function, Skeletal and Muscular System Development and Function	ultimate breaking load	Ultimate breaking load of femur	0.0155	FAM210A	1
Small Molecule Biochemistry	uptake	Uptake of spermidine	0.0155	OAZ2	1
Cell Death and Survival, Cellular Function and Maintenance	clearance	Clearance of cells	0.0156	Ighg2b,LTA,CD4,CARD9	4
Hematological Disease, Immunological Disease, Organismal Injury and Abnormalities	L group histiocytosis	L group histiocytosis	0.016	FGR,TNFRSF9,TUBD1	3
Cell Morphology, Embryonic Development, Nervous System Development and Function, Neurological Disease, Ophthalmic Disease, Organ Development, Organ Morphology, Organismal Development, Organismal Injury and Abnormalities, Tissue Development, Tissue Morphology, Visual System Development and Function	abnormal morphology	Abnormal morphology of retinal ganglion cells	0.016	SEMA5B,OPN4	2
Cell-To-Cell Signaling and Interaction, Hematological System Development and Function, Immune Cell Trafficking	adhesion	Adhesion of peripheral blood lymphocytes	0.016	CCL28,PPIB	2
Cancer, Dermatological Diseases and Conditions, Hematological Disease, Immunological Disease, Organismal Injury and Abnormalities	cutaneous large cell lymphoma	Anaplastic cutaneous large cell lymphoma	0.016	TNFRSF8,TUBD1	2
Cellular Assembly and Organization, Cellular Compromise	disruption	Disruption of actin cytoskeleton	0.016	HLA-E,LDB3	2
Free Radical Scavenging, Molecular Transport	release	Release of superoxide	0.016	FPR2,FGR	2
Cancer, Organismal Injury and Abnormalities	non-hematological solid tumor	Non-hematological solid tumor	0.0163	UTP23,CEP295,HENMT1,TNNC1,PICK1,THYN1,RBPMS2,FGR,TNFRSF9,RNPS1,MID1,RPL26,EPHX2,BORA,FMO2,UQCRH,GBP3,AOX1,HCAR2,CDPF1,CPSF2,HSPB6,KNSTRN,SETD4,MCM10,SEMA5B,TMCC1,GNS,C2CD4D,COL16A1,TRAT1,MASP2,SLC36A4,UNC5CL,IFI16,CHRNA6,MAOB,EBF2,RMI2,CAPSL,GLP2R,HSPB3,VIL1,ACKR1,CACNA1F,GCH1,BAIAP2L1,COLQ,CATSPERZ,RPUSD4,GDF6,SUV39H2,KLHL42,PIGZ,HLA-E,BBS12,CCL28,CLEC4D,LTA,TNFRSF8,TCEANC2,PYCARD,FAM210A,HLA-A,…	157
Cell Morphology, Lymphoid Tissue Structure and Development	morphology	Morphology of lymphatic system cells	0.0168	IGKC,HLA-A,IL25,LTA,IGHG1,CD4,TNFRSF9	7
Immunological Disease	abnormal quantity	Abnormal quantity of cytokine	0.0169	IFIH1,LTA,CARD9,ACKR1	4
Ophthalmic Disease, Organismal Injury and Abnormalities	degeneration	Degeneration of outer nuclear layer	0.0173	CACNA1F,RDH13	2
Susceptible
Cell-To-Cell Signaling and Interaction	binding	Binding of ovarian cells	6.88e-05	PRL,GDF9	2
Endocrine System Development and Function, Molecular Transport, Protein Synthesis, Small Molecule Biochemistry	quantity	Quantity of LH in blood	0.000138	PRL,GDF9	2
Cell Death and Survival	cell death	Cell death of granulosa cells	0.000306	PRL,GDF9	2
Cell Morphology, Endocrine System Development and Function, Endocrine System Disorders, Nervous System Development and Function, Neurological Disease, Organ Morphology, Organismal Development, Organismal Injury and Abnormalities, Reproductive System Disease	abnormal morphology	Abnormal morphology of gonadotropes	0.00057	PRL	1
Nervous System Development and Function, Neurological Disease, Organ Morphology, Organismal Development, Organismal Injury and Abnormalities	abnormal morphology	Abnormal morphology of lobule I	0.00057	MID1	1
Organ Morphology, Reproductive System Development and Function, Tissue Development	arborization	Arborization of mammary duct	0.00057	PRL	1
Tissue Development	deposition	Deposition of collagen matrix	0.00057	KCP	1
Developmental Disorder, Gastrointestinal Disease, Hereditary Disorder, Organismal Injury and Abnormalities, Reproductive System Disease	familial X-linked Opitz syndrome	Familial X-linked Opitz syndrome	0.00057	MID1	1
Cellular Assembly and Organization	generation	Generation of membrane ruffles	0.00057	PRL	1
Organ Development, Reproductive System Development and Function	growth	Growth of decidua	0.00057	PRL	1
Organ Morphology, Organismal Development, Reproductive System Development and Function	morphology	Morphology of lateral prostatic lobe	0.00057	PRL	1
Connective Tissue Disorders, Developmental Disorder, Hereditary Disorder, Metabolic Disease, Organismal Injury and Abnormalities, Skeletal and Muscular Disorders	osteogenesis imperfecta type IX	Osteogenesis imperfecta type IX	0.00057	PPIB	1
Organismal Development, Reproductive System Development and Function	proliferation	Proliferation of mammary alveolus	0.00057	PRL	1
Organismal Development, Reproductive System Development and Function	proliferation	Proliferation of mammary duct	0.00057	PRL	1
Cellular Function and Maintenance, Reproductive System Development and Function	regulation	Regulation of granulosa cells	0.00057	PRL	1
Amino Acid Metabolism, Small Molecule Biochemistry	removal	Removal of cystine	0.00057	PRL	1
Embryonic Development, Nervous System Development and Function, Organ Development, Organismal Development, Tissue Development	remyelination	Remyelination of posterior funiculus	0.00057	PRL	1
Cell Morphology, Cellular Assembly and Organization	size	Size of collagen fibrils	0.00057	PPIB	1
Nervous System Development and Function, Neurological Disease, Organ Morphology, Organismal Development, Organismal Injury and Abnormalities	abnormal morphology	Abnormal morphology of lobule II	0.00114	MID1	1
Nervous System Development and Function, Neurological Disease, Organ Morphology, Organismal Development, Organismal Injury and Abnormalities	abnormal morphology	Abnormal morphology of lobule III	0.00114	MID1	1
Organ Morphology, Organismal Development, Organismal Injury and Abnormalities, Reproductive System Development and Function, Reproductive System Disease	abnormal morphology	Abnormal morphology of small ventral prostatic lobe	0.00114	PRL	1
Cellular Compromise	acidification	Acidification of secretory vesicles	0.00114	PRL	1
Immunological Disease, Organismal Injury and Abnormalities, Reproductive System Disease	adenosis	Adenosis of mammary lesion	0.00114	PRL	1
Cell-To-Cell Signaling and Interaction, Reproductive System Development and Function	adhesion	Adhesion of cumulus cells	0.00114	GDF9	1
Cell Death and Survival, Drug Metabolism, Small Molecule Biochemistry	cytotoxicity	Cytotoxicity of cyclosporin A	0.00114	PPIB	1
Embryonic Development, Organ Development, Organismal Development, Respiratory System Development and Function, Tissue Development	development	Development of alveolar lumen	0.00114	PRL	1
Cell Morphology, Cell-To-Cell Signaling and Interaction, Cellular Assembly and Organization, Reproductive System Development and Function	electrical resistance	Electrical resistance of breast cell lines	0.00114	PRL	1
Organismal Injury and Abnormalities	mammary macrocyst	Mammary macrocyst	0.00114	PRL	1
Embryonic Development, Organ Development, Organ Morphology, Organismal Development, Reproductive System Development and Function, Tissue Development	morphogenesis	Morphogenesis of prostatic duct	0.00114	PRL	1
Developmental Disorder, Hereditary Disorder, Metabolic Disease, Organismal Injury and Abnormalities	nuclear type 4 mitochondrial complex III deficiency	Nuclear type 4 mitochondrial complex III deficiency	0.00114	GDF9	1
Cancer, Organismal Injury and Abnormalities, Reproductive System Disease	tumorigenesis	Onset of tumorigenesis of mammary epithelial cells	0.00114	PRL	1
Cellular Development, Cellular Growth and Proliferation, Organ Development, Reproductive System Development and Function	proliferation	Proliferation of mural granulosa cells	0.00114	GDF9	1
Molecular Transport, Small Molecule Biochemistry	renal excretion	Renal excretion of nitrite	0.00114	PRL	1
Cell-To-Cell Signaling and Interaction, Drug Metabolism, Small Molecule Biochemistry	stimulation	Stimulation of dopamine	0.00114	PRL	1
DNA Replication, Recombination, and Repair, Nucleic Acid Metabolism, Small Molecule Biochemistry	incorporation	Incorporation of thymidine	0.00117	PRL,PPIB	2
Drug Metabolism, Endocrine System Development and Function, Lipid Metabolism, Small Molecule Biochemistry, Vitamin and Mineral Metabolism	synthesis	Synthesis of progesterone	0.00147	PRL,GDF9	2
Nervous System Development and Function, Neurological Disease, Organ Morphology, Organismal Development, Organismal Injury and Abnormalities	abnormal morphology	Abnormal morphology of cerebellum fissure	0.00171	MID1	1
Cell Cycle, Gene Expression	binding	Binding of prolactin response element	0.00171	PRL	1
Cellular Development, Cellular Growth and Proliferation, Embryonic Development, Organ Development, Organismal Development, Reproductive System Development and Function, Tissue Development	development	Development of cumulus cells	0.00171	GDF9	1
Endocrine System Disorders, Hereditary Disorder, Neurological Disease, Organismal Injury and Abnormalities, Reproductive System Disease	fragile X-associated primary ovarian insufficiency	Fragile X-associated primary ovarian insufficiency	0.00171	GDF9	1
Cancer, Organismal Injury and Abnormalities	hyperplasia	Hyperplasia of stroma	0.00171	PRL	1
Cellular Development, Hematological System Development and Function, Lymphoid Tissue Structure and Development, Tissue Development	maturation	Maturation of follicular B lymphocytes	0.00171	PRL	1
Vitamin and Mineral Metabolism	metabolism	Metabolism of pyridoxine	0.00171	AOX1	1
Cellular Movement, Renal and Urological System Development and Function	migration	Migration of bladder cell lines	0.00171	GDF9	1
Cellular Function and Maintenance, Cellular Growth and Proliferation, Nervous System Development and Function	production	Production of neuronal progenitor cells	0.00171	PRL	1
Cellular Development, Cellular Growth and Proliferation, Endocrine System Development and Function, Nervous System Development and Function, Organ Development	proliferation	Proliferation of lactotropes	0.00171	PRL	1
Connective Tissue Development and Function, Organ Morphology, Reproductive System Development and Function, Tissue Morphology	quantity	Quantity of theca cells	0.00171	GDF9	1
Cancer, Cell Death and Survival, Organismal Injury and Abnormalities, Tumor Morphology	survival	Survival of mammary tumor cells	0.00171	PRL	1
Cancer, Organismal Injury and Abnormalities	EGFR overexpression positive solid tumor	EGFR overexpression positive solid tumor	0.00228	PRL	1
Embryonic Development, Nervous System Development and Function, Organ Development, Organismal Development, Tissue Development	formation	Formation of cerebellar lobule	0.00228	MID1	1
Cell-To-Cell Signaling and Interaction, Cellular Assembly and Organization, Cellular Function and Maintenance	function	Function of tight junctions	0.00228	GDF9	1
Cell Death and Survival, Cell Morphology, Endocrine System Disorders, Organ Morphology, Organismal Development, Organismal Injury and Abnormalities, Reproductive System Development and Function, Reproductive System Disease	loss	Loss of oocytes	0.00228	GDF9	1
Embryonic Development, Nervous System Development and Function, Organ Development, Organismal Development, Tissue Development	neurogenesis	Neurogenesis of olfactory bulb	0.00228	PRL	1
Cell Cycle, Hematological System Development and Function, Humoral Immune Response	replication	Replication of B lymphocytes	0.00228	PRL	1
Cell Morphology, Digestive System Development and Function, Endocrine System Development and Function, Organ Morphology, Organismal Development, Tissue Morphology	volume	Volume of islet cells	0.00228	PRL	1
Endocrine System Development and Function, Molecular Transport, Small Molecule Biochemistry	secretion	Secretion of hormone	0.00275	PRL,GDF9	2
Embryonic Development, Organ Development, Organismal Development, Reproductive System Development and Function, Tissue Development	activation	Activation of primordial ovarian follicle	0.00285	GDF9	1
DNA Replication, Recombination, and Repair	degradation	Degradation of plasmid	0.00285	PPIB	1
Organ Morphology, Organismal Development, Reproductive System Development and Function	enlargement	Enlargement of prostate gland	0.00285	PRL	1
Cellular Development, Cellular Growth and Proliferation, Organ Development, Reproductive System Development and Function	growth	Growth of oocytes	0.00285	GDF9	1
Cancer, Organismal Injury and Abnormalities, Reproductive System Disease	mammary intraepithelial neoplasia	Mammary intraepithelial neoplasm	0.00285	PRL	1
Developmental Disorder, Hereditary Disorder, Metabolic Disease, Organismal Injury and Abnormalities	nuclear type 1 mitochondrial complex III deficiency	Nuclear type 1 mitochondrial complex III deficiency	0.00285	GDF9	1
Nervous System Development and Function, Organ Morphology, Organismal Development	size	Size of inferior colliculus	0.00285	MID1	1
Carbohydrate Metabolism, Small Molecule Biochemistry	synthesis	Synthesis of lactose	0.00285	PRL	1
Cancer, Organismal Injury and Abnormalities	tumorigenesis	Tumorigenesis of adenosquamous carcinoma	0.00285	PRL	1
Cancer, Organismal Injury and Abnormalities	tumorigenesis	Tumorigenesis of papillary adenocarcinoma	0.00285	PRL	1
Organ Development, Reproductive System Development and Function	growth	Growth of genital organ	0.00307	PRL,GDF9	2
Cell Cycle	S phase	Arrest in S phase of breast cancer cell lines	0.00341	PRL	1
Cancer, Endocrine System Disorders, Organismal Injury and Abnormalities, Reproductive System Disease	development	Development of pituitary gland adenoma	0.00341	PRL	1
Cellular Development, Embryonic Development, Organ Development, Organismal Development, Reproductive System Development and Function, Tissue Development	differentiation	Differentiation of mammary epithelium	0.00341	PRL	1
Cancer, Cellular Development, Cellular Growth and Proliferation, Organismal Injury and Abnormalities, Reproductive System Disease, Tumor Morphology	proliferation	Proliferation of mammary tumor	0.00341	PRL	1
Drug Metabolism, Endocrine System Development and Function, Lipid Metabolism, Molecular Transport, Small Molecule Biochemistry	release	Release of progesterone	0.00341	PRL	1
Cancer	transformation	Transformation of gonadal cell lines	0.00341	PRL	1
Embryonic Development, Nervous System Development and Function, Organ Development, Organismal Development, Tissue Development	development	Development of midbrain-hindbrain boundary	0.00398	MID1	1
Endocrine System Development and Function, Endocrine System Disorders, Organ Morphology, Organismal Development, Organismal Injury and Abnormalities, Reproductive System Disease	enlarged pituitary gland	Enlarged pituitary gland	0.00398	PRL	1
Organ Development, Organ Morphology, Reproductive System Development and Function	expansion	Expansion of cumulus oocyte complex	0.00398	GDF9	1
Cellular Assembly and Organization, Cellular Function and Maintenance	formation	Formation of secretory vesicles	0.00398	PRL	1
Energy Production, Lipid Metabolism, Small Molecule Biochemistry, Vitamin and Mineral Metabolism	oxidation	Oxidation of retinaldehyde	0.00398	AOX1	1
Organ Morphology, Reproductive System Development and Function	quantity	Quantity of preantral follicle	0.00398	GDF9	1
Cell-To-Cell Signaling and Interaction, Cellular Growth and Proliferation	stimulation	Stimulation of lymphoma cell lines	0.00398	PRL	1
Endocrine System Disorders, Organismal Injury and Abnormalities, Reproductive System Disease	polycystic ovary syndrome	Polycystic ovary syndrome	0.00417	PRL,GDF9	2
Nervous System Development and Function, Neurological Disease, Organ Morphology, Organismal Development, Organismal Injury and Abnormalities	abnormal morphology	Abnormal morphology of midbrain-hindbrain boundary	0.00455	MID1	1
Cell-To-Cell Signaling and Interaction, Reproductive System Development and Function	binding	Binding of granulosa cells	0.00455	PRL	1
Organ Morphology, Organismal Development, Reproductive System Development and Function	morphology	Morphology of dorsolateral prostatic lobe	0.00455	PRL	1
Organ Morphology, Reproductive System Development and Function, Tissue Morphology	quantity	Quantity of Leydig cells	0.00455	PRL	1
Cellular Function and Maintenance, Cellular Growth and Proliferation	production	Production of cells	0.00481	PRL,GDF9	2
Organismal Injury and Abnormalities	pathological cyst	Pathological Cyst	0.00491	PRL,GDF9	2
Endocrine System Development and Function, Organ Development	proliferation	Proliferation of islets of Langerhans	0.00512	PRL	1
Lymphoid Tissue Structure and Development, Organismal Development, Tissue Morphology	quantity	Quantity of lymph vessel	0.00512	PRL	1
Nutritional Disease	wasting syndrome	Wasting syndrome	0.00512	GDF9	1
Cellular Assembly and Organization	generation	Generation of actin stress fibers	0.00568	PRL	1
Embryonic Development, Organ Development, Organismal Development, Reproductive System Development and Function, Tissue Development	growth	Growth of preantral follicle	0.00568	GDF9	1
Cardiovascular System Development and Function, Organ Development, Organ Morphology, Tissue Morphology	relaxation	Relaxation of coronary vessel	0.00568	PRL	1
Cell Morphology	size	Size of bone cancer cell lines	0.00568	MID1	1
Cell Morphology	size	Size of sarcoma cell lines	0.00568	MID1	1
Cancer, Endocrine System Disorders, Organismal Injury and Abnormalities, Reproductive System Disease	tumorigenesis	Tumorigenesis of pituitary gland adenoma	0.00568	PRL	1
Cell-To-Cell Signaling and Interaction, Hematological System Development and Function	binding	Binding of lymphocytes	0.00604	PRL,PPIB	2
Cellular Development, Cellular Growth and Proliferation, Organ Development, Reproductive System Development and Function, Tissue Development, Tissue Morphology	expansion	Expansion of cumulus cells	0.00625	GDF9	1
Cellular Function and Maintenance, Cellular Growth and Proliferation	production	Production of connective tissue cells	0.00625	GDF9	1
Nervous System Development and Function, Neurological Disease, Organ Morphology, Organismal Development, Organismal Injury and Abnormalities	abnormal morphology	Abnormal morphology of tectum mesencephali	0.00682	MID1	1
Nutritional Disease	early-onset morbid obesity	Early-onset morbid obesity	0.00682	PRL	1
Endocrine System Disorders, Gastrointestinal Disease, Organismal Injury and Abnormalities	fibrosis	Fibrosis of pancreas	0.00682	PRL	1
Cellular Development, Cellular Growth and Proliferation, Embryonic Development, Nervous System Development and Function, Organismal Development, Tissue Development	neurogenesis	Neurogenesis of neuronal progenitor cells	0.00682	PRL	1
Hematological System Development and Function, Hematopoiesis, Inflammatory Response, Tissue Morphology	quantity	Quantity of colony-forming granulocyte-macrophages	0.00682	PRL	1
Organ Morphology, Reproductive System Development and Function, Tissue Morphology	quantity	Quantity of gonadal cells	0.00721	PRL,GDF9	2
DNA Replication, Recombination, and Repair	degradation	Degradation of DNA	0.00727	PRL,PPIB	2
Endocrine System Development and Function, Nervous System Development and Function, Organ Morphology, Tissue Morphology	quantity	Quantity of lactotropes	0.00738	PRL	1
Organ Morphology, Reproductive System Development and Function	quantity	Quantity of primary ovarian follicle	0.00738	GDF9	1
Organ Morphology, Reproductive System Development and Function	quantity	Quantity of primordial ovarian follicle	0.00795	GDF9	1
Cardiovascular System Development and Function, Tissue Morphology	relaxation	Relaxation of aorta	0.00795	PRL	1
Cell Morphology, Cellular Assembly and Organization	abnormal morphology	Abnormal morphology of collagen fibrils	0.00851	PPIB	1
Cell Signaling, Molecular Transport, Vitamin and Mineral Metabolism	absorption	Absorption of Ca2+	0.00851	PRL	1
Cardiovascular System Development and Function, Organismal Development	angiogenesis	Angiogenesis of capillary vessel	0.00851	PRL	1
Connective Tissue Development and Function, Skeletal and Muscular System Development and Function, Tissue Development	growth	Growth of endochondral bone	0.00851	PRL	1
Cancer, Endocrine System Disorders, Organismal Injury and Abnormalities, Reproductive System Disease	prolactinoma	Prolactinoma	0.00851	PRL	1
Cellular Assembly and Organization	remodeling	Remodeling of actin filaments	0.00851	EPS8L1	1
Protein Synthesis	synthesis	Synthesis of protein	0.00906	PRL,MID1,EIF3J	3
Organismal Injury and Abnormalities	epithelial dysplasia	Epithelial dysplasia	0.00908	PRL	1
Cellular Movement	migration	Migration of neural stem cells	0.00908	PRL	1
Cell-To-Cell Signaling and Interaction, Hematological System Development and Function, Hematopoiesis	binding	Binding of thymocytes	0.00965	PRL	1
Cancer, Endocrine System Disorders, Organismal Injury and Abnormalities, Reproductive System Disease	hyperplasia	Hyperplasia of pituitary gland	0.00965	PRL	1
Cell Morphology	size	Size of cells	0.0102	PRL,PPIB,MID1	3
Cell Death and Survival	apoptosis	Apoptosis of skin cell lines	0.0102	PRL	1
Cell Cycle, Gene Expression	binding	Binding of STAT5 binding site	0.0102	PRL	1
Cell Cycle, Gene Expression	binding	Binding of interferon-stimulated response element	0.0102	PPIB	1
Reproductive System Development and Function	estrus	Estrus	0.0102	PRL	1
Endocrine System Development and Function, Molecular Transport, Small Molecule Biochemistry	quantity	Quantity of FSH	0.0102	PRL	1
Lipid Metabolism, Small Molecule Biochemistry	synthesis	Synthesis of arachidonic acid	0.0102	PRL	1
Protein Synthesis	quantity	Quantity of PRL in blood	0.0108	PRL	1
Cellular Function and Maintenance, Molecular Transport	secretion	Secretion of chloride	0.0108	PRL	1
Hair and Skin Development and Function	tensile strength	Tensile strength of skin	0.0108	PPIB	1
Cancer, Organismal Injury and Abnormalities	neoplastic cell transformation	Neoplastic cell transformation of epithelial cell lines	0.0113	PRL	1
Cancer, Cellular Development, Cellular Growth and Proliferation, Organismal Injury and Abnormalities, Tumor Morphology	proliferation	Proliferation of carcinoma	0.0113	PRL	1
Drug Metabolism, Endocrine System Development and Function, Lipid Metabolism, Molecular Transport, Small Molecule Biochemistry	secretion	Secretion of progesterone	0.0113	GDF9	1
Cellular Assembly and Organization, Cellular Function and Maintenance	secretion	Secretion of secretory vesicles	0.0113	PRL	1
Organismal Functions	energy homeostasis	Energy homeostasis	0.0114	KCP,GDF9	2
Organ Morphology, Organismal Development, Reproductive System Development and Function	mass	Mass of gonad	0.0114	PRL,GDF9	2
Cellular Development, Cellular Growth and Proliferation, Embryonic Development, Organ Development, Organismal Development, Reproductive System Development and Function, Tissue Development	generation	Generation of female germ cells	0.0119	GDF9	1
Endocrine System Development and Function, Lipid Metabolism, Small Molecule Biochemistry, Vitamin and Mineral Metabolism	synthesis	Synthesis of pregnenolone	0.0119	PRL	1
Nervous System Development and Function, Organismal Development, Skeletal and Muscular System Development and Function	coordination	Coordination of limb	0.0125	MID1	1
Organismal Injury and Abnormalities	quantity	Quantity of pathological cyst	0.0125	GDF9	1
Developmental Disorder, Endocrine System Disorders, Organismal Injury and Abnormalities	acromegaly	Acromegaly	0.013	PRL	1
Embryonic Development, Nervous System Development and Function, Organ Development, Organismal Development, Tissue Development	neurogenesis	Neurogenesis of subventricular zone	0.013	PRL	1
Cardiovascular System Development and Function, Cell Morphology, Cellular Development, Organismal Development, Tissue Development	tubulation	Tubulation of microvascular endothelial cells	0.013	PRL	1
Cell-To-Cell Signaling and Interaction, Cellular Growth and Proliferation	stimulation	Stimulation of epithelial cells	0.0136	PRL	1
Cell Morphology, Developmental Disorder, Embryonic Development, Organismal Development, Tissue Morphology	abnormal morphology	Abnormal morphology of granule neuron progenitor cells	0.0142	MID1	1
Developmental Disorder, Endocrine System Disorders, Organismal Injury and Abnormalities, Reproductive System Disease	abnormal ovarian folliculogenesis	Abnormal ovarian folliculogenesis	0.0142	GDF9	1
Cell-To-Cell Signaling and Interaction, Hematological System Development and Function, Immune Cell Trafficking	adhesion	Adhesion of peripheral blood lymphocytes	0.0142	PPIB	1
Cell Cycle, Gene Expression	binding	Binding of interferon-gamma activated sequence	0.0142	PRL	1
Cellular Development, Reproductive System Development and Function	differentiation	Differentiation of breast cell lines	0.0142	PRL	1
Cell Cycle, Cellular Assembly and Organization, DNA Replication, Recombination, and Repair	duplication	Duplication of centriole	0.0142	SFI1	1
Organ Morphology, Organismal Development, Reproductive System Development and Function	mass	Mass of seminal vesicle	0.0142	PRL	1
Embryonic Development, Organ Development, Organismal Development, Reproductive System Development and Function, Tissue Development	development	Development of internal genitalia	0.0146	PRL,GDF9	2
Endocrine System Disorders, Organismal Injury and Abnormalities, Reproductive System Disease	formation	Formation of ovarian cyst	0.0147	GDF9	1
Drug Metabolism, Lipid Metabolism, Molecular Transport, Small Molecule Biochemistry	secretion	Secretion of prostaglandin E2	0.0153	GDF9	1
Cellular Function and Maintenance	turnover	Turnover of cells	0.0158	PRL	1
Protein Synthesis	metabolism	Metabolism of protein	0.0163	PRL,PPIB,MID1,EIF3J	4
Cardiovascular System Development and Function, Cellular Development, Cellular Function and Maintenance, Cellular Growth and Proliferation, Organismal Development, Tissue Development	proliferation	Proliferation of microvascular endothelial cells	0.0164	PRL	1
Tissue Development	maturation	Maturation of epithelial tissue	0.017	PRL	1
Cardiovascular System Development and Function, Organismal Development	formation	Formation of capillary vessel	0.0175	PRL	1
Cell Death and Survival, Organismal Injury and Abnormalities	apoptosis	Apoptosis of microvascular endothelial cells	0.0181	PRL	1
Endocrine System Disorders, Organ Morphology, Organismal Development, Organismal Injury and Abnormalities, Reproductive System Development and Function, Reproductive System Disease	lack	Lack of corpus luteum	0.0181	GDF9	1
Organismal Injury and Abnormalities	development	Development of pathological cyst	0.0192	PRL	1
Cellular Development, Hair and Skin Development and Function	differentiation	Differentiation of epithelial cell lines	0.0192	PRL	1
Cellular Development	differentiation	Differentiation of pulmonary alveolus	0.0192	PRL	1
Behavior, Reproductive System Development and Function	maternal behavior	Maternal behavior	0.0192	PRL	1
Nervous System Development and Function, Tissue Morphology	quantity	Quantity of dopaminergic neurons	0.0192	PRL	1
Cell-To-Cell Signaling and Interaction, Cellular Growth and Proliferation, Hematological System Development and Function, Inflammatory Response	stimulation	Stimulation of macrophages	0.0192	PRL	1
Organ Morphology, Organismal Development, Reproductive System Development and Function	mass	Mass of ovary	0.0198	GDF9	1
Drug Metabolism, Endocrine System Development and Function, Lipid Metabolism, Small Molecule Biochemistry, Vitamin and Mineral Metabolism	synthesis	Synthesis of beta-estradiol	0.0203	PRL	1
Cell Signaling	Rac protein signal transduction	Rac protein signal transduction	0.0214	EPS8L1	1
Reproductive System Development and Function	capacitation	Capacitation of sperm	0.022	PRL	1
Cellular Movement, Hair and Skin Development and Function	migration	Migration of skin cell lines	0.022	PRL	1
Carbohydrate Metabolism, Small Molecule Biochemistry	utilization	Utilization of D-glucose	0.022	PRL	1
Small Molecule Biochemistry	synthesis	Synthesis of catecholamine	0.0226	PRL	1
Embryonic Development, Organ Development, Organ Morphology, Organismal Development, Organismal Injury and Abnormalities, Reproductive System Development and Function, Reproductive System Disease, Tissue Development	abnormal morphology	Abnormal morphology of mammary gland	0.0231	PRL	1
Organismal Injury and Abnormalities, Reproductive System Disease	infertility	Infertility	0.0236	PRL,GDF9	2
Cellular Development, Cellular Growth and Proliferation, Nervous System Development and Function	proliferation	Proliferation of oligodendrocytes	0.0237	PRL	1
Cellular Development, Cellular Growth and Proliferation	proliferation	Proliferation of pheochromocytoma cell lines	0.0237	PRL	1
Nervous System Development and Function	sleep	Sleep	0.0237	PRL	1
Cancer, Organismal Injury and Abnormalities, Reproductive System Disease	mammary tumor	Invasive mammary tumor	0.0239	PRL,AOX1	2
Cell Death and Survival	apoptosis	Apoptosis of granulosa cells	0.0248	PRL	1
DNA Replication, Recombination, and Repair	breakage	Breakage of double-stranded DNA	0.0248	PRL	1
Endocrine System Disorders, Organ Morphology, Organismal Development, Organismal Injury and Abnormalities, Reproductive System Development and Function, Reproductive System Disease	lack	Lack of ovarian follicle	0.0248	GDF9	1
Cell Death and Survival	apoptosis	Apoptosis of chondrocytes	0.0253	PRL	1
Cancer, Organismal Injury and Abnormalities	metastasis	Metastasis of carcinoma	0.0253	PRL	1
Cellular Development, Cellular Growth and Proliferation	proliferation	Proliferation of endometrial cancer cell lines	0.027	PRL	1
Embryonic Development, Endocrine System Development and Function, Organ Development, Organismal Development, Tissue Development	development	Development of pituitary gland	0.0276	PRL	1
Cellular Assembly and Organization, Cellular Function and Maintenance	organization	Organization of collagen fibrils	0.0276	PPIB	1
Organ Morphology, Organismal Injury and Abnormalities, Reproductive System Development and Function, Reproductive System Disease	abnormal morphology	Abnormal morphology of internal genitalia	0.0276	PRL,GDF9	2
Endocrine System Disorders, Hematological Disease, Organismal Injury and Abnormalities	hypocalcemia	Hypocalcemia	0.0281	PRL	1
Embryonic Development, Nervous System Development and Function, Organ Development, Organismal Development, Tissue Development	formation	Formation of mesencephalon	0.0292	MID1	1
Behavior	motor learning	Motor learning	0.0292	MID1	1
Carbohydrate Metabolism, Energy Production, Small Molecule Biochemistry	oxidation	Oxidation of D-glucose	0.0292	PRL	1
Infectious Diseases	acute flu	Acute flu	0.0298	PRL	1
Protein Synthesis	translation	Translation of protein	0.0302	MID1,EIF3J	2
Lymphoid Tissue Structure and Development, Organ Morphology, Tissue Morphology	quantity	Quantity of splenocytes	0.0303	PRL	1
Cardiovascular System Development and Function, Cell Morphology, Cellular Development, Organismal Development, Tissue Development	tubulation	Tubulation of endothelial cell lines	0.0303	PRL	1
Cell-To-Cell Signaling and Interaction, Hematological System Development and Function, Inflammatory Response	adhesion	Adhesion of blood platelets	0.0326	PPIB	1
Cell Signaling	replication	Replication of viral replicon	0.0342	PPIB	1
Organismal Injury and Abnormalities, Renal and Urological Disease	interstitial fibrosis	Interstitial fibrosis of kidney	0.0348	KCP	1
Cell Death and Survival	apoptosis	Apoptosis of endothelial cell lines	0.0353	PRL	1
Cellular Assembly and Organization, Cellular Compromise, Cellular Function and Maintenance	depolymerization	Depolymerization of microtubules	0.0353	MID1	1
Cellular Development, Cellular Growth and Proliferation, Embryonic Development, Organ Development, Organismal Development, Reproductive System Development and Function, Tissue Development	oogenesis	Oogenesis	0.0353	GDF9	1
Cell Signaling, Small Molecule Biochemistry	quantity	Quantity of nitric oxide	0.0359	PRL	1
Drug Metabolism, Endocrine System Development and Function, Lipid Metabolism, Molecular Transport, Small Molecule Biochemistry	concentration	Concentration of beta-estradiol	0.037	PRL	1
Cell-To-Cell Signaling and Interaction, Reproductive System Development and Function	adhesion	Adhesion of ova	0.0375	GDF9	1
Drug Metabolism, Endocrine System Development and Function, Lipid Metabolism, Molecular Transport, Small Molecule Biochemistry	concentration	Concentration of progesterone	0.0381	PRL	1
Cellular Development, Cellular Growth and Proliferation, Hair and Skin Development and Function	proliferation	Proliferation of skin cell lines	0.0381	PRL	1
Cancer, Organismal Injury and Abnormalities	papillary adenocarcinoma	Papillary adenocarcinoma	0.0381	PRL,AOX1	2
Cell Signaling, Molecular Transport, Vitamin and Mineral Metabolism	quantity	Quantity of Ca2+	0.0385	PRL,PPIB	2
Organismal Injury and Abnormalities, Reproductive System Disease	adenomyosis	Adenomyosis	0.0386	PRL	1
Cellular Development, Cellular Growth and Proliferation, Embryonic Development, Organismal Development, Tissue Development	proliferation	Proliferation of neural stem cells	0.0397	PRL	1
Embryonic Development, Organ Development, Organismal Development, Reproductive System Development and Function, Tissue Development	lactation	Lactation	0.0403	PRL	1
Cellular Development, Cellular Growth and Proliferation, Endocrine System Development and Function	proliferation	Proliferation of endocrine cell lines	0.0408	PRL	1
Cardiovascular Disease, Organismal Injury and Abnormalities, Reproductive System Disease	severe preeclampsia	Severe preeclampsia	0.0408	AOX1	1
Nervous System Development and Function, Neurological Disease, Organ Morphology, Organismal Development, Organismal Injury and Abnormalities	abnormal morphology	Abnormal morphology of brain	0.0412	PRL,MID1	2
Organismal Functions	function	Function of rodents	0.0414	PRL	1
Cell-To-Cell Signaling and Interaction, Drug Metabolism, Molecular Transport, Small Molecule Biochemistry	release	Release of dopamine	0.0425	PRL	1
Cell-To-Cell Signaling and Interaction, Hair and Skin Development and Function	response	Response of epithelial cell lines	0.0425	MID1	1
Cell-To-Cell Signaling and Interaction, Renal and Urological System Development and Function	response	Response of kidney cell lines	0.0425	MID1	1
Cancer, Cellular Development, Cellular Growth and Proliferation, Organismal Injury and Abnormalities, Reproductive System Disease, Tumor Morphology	proliferation	Proliferation of mammary tumor cells	0.0457	PRL	1
Hereditary Disorder, Organismal Injury and Abnormalities	X-linked hereditary disease	X-linked hereditary disease	0.0458	GDF9,MID1	2
Lipid Metabolism, Small Molecule Biochemistry	synthesis	Synthesis of triacylglycerol	0.0468	PRL	1
Reproductive System Development and Function	gestation	Gestation	0.0474	Hspe1-rs1	1
Cellular Development, Cellular Growth and Proliferation, Endocrine System Development and Function, Organ Development	proliferation	Proliferation of beta islet cells	0.0474	PRL	1
Cell-To-Cell Signaling and Interaction	adhesion	Adhesion of breast cancer cell lines	0.0479	PRL	1
Cell Death and Survival	apoptosis	Apoptosis of breast cell lines	0.0479	PRL	1
Embryonic Development, Organismal Development, Reproductive System Development and Function	implantation	Implantation of embryo	0.0479	PRL	1
Organismal Functions	thermogenesis	Thermogenesis	0.049	GDF9	1

## Sheet: Sheet1
Supplementary Table S3
Categories of diseases and biological functions that could be expected to be significantly affected by TMEV infection, based on genes in top networks. The columns "Functions" and "Diseases or Functions Annotation" describe the functional effects of gene expression perturbation for each category. The "p-value" column shows the likelihood of the association between the set of molecules (shown in th…
