# Supplementary material for: Resilience in Long-Term Viral Infection: Genetic Determinants and Interactions
Source: Int J Mol Sci. 2021 Oct 21;22(21):11379. doi: 10.3390/ijms222111379 (PMC8584141; doi:10.3390/ijms222111379)
Supplement: Supplementary file 1 [file ijms-22-11379-s001.zip › ijms-1426767-suppl/Table S4.xlsx]

## Sheet: Supp Table 4
Molecule name	mouse homolog	overall	resistant	resilient	susceptible	Description	Chr	Start	End	Resistant									Resilient											Susceptible			haplotype present in all 3 groups	frequency of predominant allele for group; allele not present in other groups for this gene:				CC founder strain and color
(from IPA)								(bp)	(bp)	CC051		CC032xCC013		CC036		CC002			CC027		CC015		CC006		CC037		CC043			CC023				resistant	resilient	susceptible
AOX1	Aox1			1	1, 2	aldehyde oxidase 1 [Source:MGI Symbol;Acc:MGI:88035]	1	58069090	58145572																										0.5			A/J
Creb	Creb1			1	1	cAMP responsive element binding protein 1 [Source:MGI Symbol;Acc:MGI:88494]	1	64571804	64643707																													C57BL/6J
C1orf116	AA986860		1	1		expressed sequence AA986860 [Source:MGI Symbol;Acc:MGI:2138143]	1	130659713	130672359																								0.45					129S1/SvImJ
PTGS2	Ptgs2		1	1		prostaglandin-endoperoxide synthase 2 [Source:MGI Symbol;Acc:MGI:97798]	1	149975782	149983978																													NOD/ShiLtJ
Tbx19	Tbx19	4				T-box 19 [Source:MGI Symbol;Acc:MGI:1891158]	1	164965424	164988342																													NZO/HlLtJ
IFI16	Ifi205			4		interferon activated gene 205 [Source:MGI Symbol;Acc:MGI:101847]	1	173839564	173859376																													CAST/EiJ
	Ifi206			4		interferon activated gene 206 [Source:MGI Symbol;Acc:MGI:3646410]	1	173296051	173318607																													PWK/PhJ
MCM10	Mcm10			4		minichromosome maintenance 10 replication initiation factor [Source:MGI Symbol;Acc:MGI:1917274]	2	4994525	5017602								?																					WSB/EiJ
TMEM203	Tmem203		1	1		transmembrane protein 203 [Source:MGI Symbol;Acc:MGI:2443597]	2	25145451	25146304																									0.875
IFIH1	Ifih1			2, 4		interferon induced with helicase C domain 1 [Source:MGI Symbol;Acc:MGI:1918836]	2	62426142	62476599																								0.3
Stau1	Stau1	5				staufen double-stranded RNA binding protein 1 [Source:MGI Symbol;Acc:MGI:1338864]	2	166789469	166838219
GNAS	Gnas	3				GNAS (guanine nucleotide binding protein, alpha stimulating) complex locus [Source:MGI Symbol;Acc:MGI:95777]	2	174126113	174188537
Gm5148	Gm5148			1	5	predicted gene 5148 [Source:MGI Symbol;Acc:MGI:3646006]	3	37768339	37778639
IL12 (complex)	Il12a			1		interleukin 12a [Source:MGI Symbol;Acc:MGI:96539]	3	68597977	68605880
UBE2Q1	Ube2q1	3				ubiquitin-conjugating enzyme E2Q family member 1 [Source:MGI Symbol;Acc:MGI:1917343]	3	89680923	89691307																?
GBP3	Gbp3			4		guanylate binding protein 3 [Source:MGI Symbol;Acc:MGI:1926263]	3	142265787	142278970
IFNB1	Ifnb1			3		interferon beta 1, fibroblast [Source:MGI Symbol;Acc:MGI:107657]	4	88440262	88441011																									0.625	0.6
NFIA	Nfia	3				nuclear factor I/A [Source:MGI Symbol;Acc:MGI:108056]	4	97660971	98007111																									0.625	0.5
PRDX1	Prdx1			2		peroxiredoxin 1 [Source:MGI Symbol;Acc:MGI:99523]	4	116542741	116558019																									0.625
CASP9	Casp9			4		caspase 9 [Source:MGI Symbol;Acc:MGI:1277950]	4	141520923	141543287
Abhd1	Abhd1			1	1	abhydrolase domain containing 1 [Source:MGI Symbol;Acc:MGI:1931013]	5	31107410	31112435
CXCL10	Cxcl10		3			chemokine (C-X-C motif) ligand 10 [Source:MGI Symbol;Acc:MGI:1352450]	5	92494497	92496748
GBP6	Gbp6			4		guanylate binding protein 6 [Source:MGI Symbol;Acc:MGI:2140937]	5	105418568	105441564
Oas1b	Oas1b			2, 4		2'-5' oligoadenylate synthetase 1B [Source:MGI Symbol;Acc:MGI:97430]	5	120950700	120962228
Oas1d	Oas1d			2, 4		2'-5' oligoadenylate synthetase 1D [Source:MGI Symbol;Acc:MGI:2140770]	5	121052599	121059715
IQUB	Iqub	3				IQ motif and ubiquitin domain containing [Source:MGI Symbol;Acc:MGI:3041159]	6	24444864	24515066
KCP	Kcp		1	1	1	kielin/chordin-like protein [Source:MGI Symbol;Acc:MGI:2141640]	6	29473161	29507951
Igkv14-111	Igkv14-111			1	1	immunoglobulin kappa variable 14-111 [Source:MGI Symbol;Acc:MGI:4439863]	6	68233373	68233853
Igkv4-61	Igkv4-61	1			1	immunoglobulin kappa chain variable 4-61 [Source:MGI Symbol;Acc:MGI:4439819]	6	69393877	69394439
Igkv8-30	Igkv8-30			4		immunoglobulin kappa chain variable 8-30 [Source:MGI Symbol;Acc:MGI:3642250]	6	70094045	70094604
IGKC	Igkc		1, 4	1, 4		immunoglobulin kappa constant [Source:MGI Symbol;Acc:MGI:96495]	6	70703419	70703950
GATA2	Gata2	3				GATA binding protein 2 [Source:MGI Symbol;Acc:MGI:95662]	6	88170873	88184014
CD4	Cd4			2		CD4 antigen [Source:MGI Symbol;Acc:MGI:88335]	6	124841655	124865184
RDH13	Rdh13		1, 2	1		retinol dehydrogenase 13 (all-trans and 9-cis) [Source:MGI Symbol;Acc:MGI:1918732]	7	4427769	4448648																								0.35
EPS8L1	Eps8l1		1	1	1	EPS8-like 1 [Source:MGI Symbol;Acc:MGI:1914675]	7	4463673	4483486																								0.35
TRIM6-TRIM34	Trim6			4		tripartite motif-containing 6 [Source:MGI Symbol;Acc:MGI:2137352]	7	103868000	103884359
	Trim34a			4		tripartite motif-containing 34A [Source:MGI Symbol;Acc:MGI:2137359]	7	103893664	103911441
	Trim34b			4		tripartite motif-containing 34B [Source:MGI Symbol;Acc:MGI:4821264]	7	103978678	103986116
IL21R	Il21r		3			interleukin 21 receptor [Source:MGI Symbol;Acc:MGI:1890475]	7	125202601	125232742
ERK	Mapk3		1	1		mitogen-activated protein kinase 3 [Source:MGI Symbol;Acc:MGI:1346859]	7	126358773	126364991
FGF4	Fgf4			1, 5		fibroblast growth factor 4 [Source:MGI Symbol;Acc:MGI:95518]	7	144401104	144418980																								0.35
Rps23rg1	Rps23rg1			1	5	ribosomal protein S23, retrogene 1 [Source:MGI Symbol;Acc:MGI:3612471]	8	3617990	3634939
ELAVL1	Elavl1			3		ELAV (embryonic lethal, abnormal vision)-like 1 (Hu antigen R) [Source:MGI Symbol;Acc:MGI:1100851]	8	4335382	4375413
Il12 receptor	Il12rb1			1		interleukin 12 receptor, beta 1 [Source:MGI Symbol;Acc:MGI:104579]	8	71261093	71274068																								0.4
CDH1	Cdh1		1		1	cadherin 1 [Source:MGI Symbol;Acc:MGI:88354]	8	107329983	107396878
NNMT	Nnmt			1		nicotinamide N-methyltransferase [Source:MGI Symbol;Acc:MGI:1099443]	9	48503177	48516453																										0.8
SMAD3	Smad3		1	1	1	SMAD family member 3 [Source:MGI Symbol;Acc:MGI:1201674]	9	63554049	63665276
OAZ2	Oaz2		1	1		ornithine decarboxylase antizyme 2 [Source:MGI Symbol;Acc:MGI:109492]	9	65575283	65597582
PPIB	Ppib		1	1	1, 2	peptidylprolyl isomerase B [Source:MGI Symbol;Acc:MGI:97750]	9	65967504	65973905
Aph1c	Aph1c			2		aph1 homolog C, gamma secretase subunit [Source:MGI Symbol;Acc:MGI:1915568]	9	66722276	66742008
Raet1e	Raet1e		3			retinoic acid early transcript 1E [Source:MGI Symbol;Acc:MGI:2675273]	10	22034468	22250038																									0.666667	0.6
Raet1d	Raet1d		3			retinoic acid early transcript delta [Source:MGI Symbol;Acc:MGI:1861032]	10	22236451	22250038																									0.666667	0.6
Neuroprotective Role of THOP1 in Alzheimer's Disease	Thop1		1		1	thimet oligopeptidase 1 [Source:MGI Symbol;Acc:MGI:1354165]	10	80905869	80918393
SFI1	Sfi1			1	1	Sfi1 homolog, spindle assembly associated (yeast) [Source:MGI Symbol;Acc:MGI:1926137]	11	3081850	3143463
PNPT1	Pnpt1			3		polyribonucleotide nucleotidyltransferase 1 [Source:MGI Symbol;Acc:MGI:1918951]	11	29080744	29111828
GABRA6	Gabra6	2, 4				gamma-aminobutyric acid (GABA) A receptor, subunit alpha 6 [Source:MGI Symbol;Acc:MGI:95618]	11	42197264	42211899
IL12 (family)	Il12b			1		interleukin 12b [Source:MGI Symbol;Acc:MGI:96540]	11	44290890	44304860
Irgm1	Irgm1			3		immunity-related GTPase family M member 1 [Source:MGI Symbol;Acc:MGI:107567]	11	48752795	48762510
GDF9	Gdf9				1,4, 5	growth differentiation factor 9 [Source:MGI Symbol;Acc:MGI:95692]	11	53321850	53328731
GLP2R	Glp2r			4		glucagon-like peptide 2 receptor [Source:MGI Symbol;Acc:MGI:2136733]	11	67552328	67661979																										0.6
DLG4	Dlg4			1	1	discs large MAGUK scaffold protein 4 [Source:MGI Symbol;Acc:MGI:1277959]	11	69907768	69938348																										0.6
Ccl6	Ccl6		1, 4	1		chemokine (C-C motif) ligand 6 [Source:MGI Symbol;Acc:MGI:98263]	11	83478708	83483913
TUBD1	Tubd1			2		tubulin, delta 1 [Source:MGI Symbol;Acc:MGI:1891826]	11	86435817	86458186
MAPT	Mapt			1	1	microtubule-associated protein tau [Source:MGI Symbol;Acc:MGI:97180]	11	104122216	104222916
Igha	Igha			2, 4		immunoglobulin heavy constant alpha [Source:MGI Symbol;Acc:MGI:96444]	12	113218450	113223856
Ighg2c	Ighg2c			2		immunoglobulin heavy constant gamma 2C [Source:MGI Symbol;Acc:MGI:2686979]	12	113248945	113252552
Ighg2b	Ighg2b			2, 4		immunoglobulin heavy constant gamma 2B [Source:MGI Symbol;Acc:MGI:96445]	12	113266585	113271553
IGHG1	Ighg1		1, 4	1, 2, 4		immunoglobulin heavy constant gamma 1 (G1m marker) [Source:MGI Symbol;Acc:MGI:96446]	12	113288860	113294143
PRL	Prl				1, 2, 4, 5	prolactin [Source:MGI Symbol;Acc:MGI:97762]	13	27241553	27249188
IRX2	Irx2		1	1		Iroquois homeobox 2 [Source:MGI Symbol;Acc:MGI:1197526]	13	72776939	72782317																								0.3
C5orf34	4833420G17Rik			1	1	RIKEN cDNA 4833420G17 gene [Source:MGI Symbol;Acc:MGI:1914642]	13	119599304	119622656																								0.35
IL25	Il25			2		interleukin 25 [Source:MGI Symbol;Acc:MGI:2155888]	14	55170152	55173294
Apol9a	Apol9a			4		apolipoprotein L 9a [Source:MGI Symbol;Acc:MGI:3606001]	15	77287989	77295335
Apol9b	Apol9b			4		apolipoprotein L 9b [Source:MGI Symbol;Acc:MGI:1919148]	15	77613239	77620582
EP300	Ep300	3				E1A binding protein p300 [Source:MGI Symbol;Acc:MGI:1276116]	15	81469552	81536278
CDPF1	Cdpf1			1, 5		cysteine rich, DPF motif domain containing 1 [Source:MGI Symbol;Acc:MGI:1919605]	15	85691173	85695898
ERK2	Mapk1		1	1		mitogen-activated protein kinase 1 [Source:MGI Symbol;Acc:MGI:1346858]	16	16801246	16865317
Iglv1	Iglv1		1	1		immunoglobulin lambda variable 1 [Source:MGI Symbol;Acc:MGI:96530]	16	18903767	18904250
PRSS41	Prss41		1, 2	1	1	protease, serine 41 [Source:MGI Symbol;Acc:MGI:1918253]	17	24055759	24063146
BRICD5	Bricd5		1	1		BRICHOS domain containing 5 [Source:MGI Symbol;Acc:MGI:2441766]	17	24692858	24694443
HMGA1	Hmga1		1	1		high mobility group AT-hook 1 [Source:MGI Symbol;Acc:MGI:96160]	17	27775471	27782648
Gm41561	Gm41561					predicted gene, 41561 [Source:MGI Symbol;Acc:MGI:5624446]	17	31067410	31076410																								0.3
HLA-A	H2-K1		1, 2, 4, 5	1, 2, 4		histocompatibility 2, K1, K region [Source:MGI Symbol;Acc:MGI:95904]	17	34214991	34219321
	H2-D1		1, 2, 4, 5	1, 2, 4		histocompatibility 2, D region locus 1 [Source:MGI Symbol;Acc:MGI:95896]	17	35481706	35486475
	H2-Bl		1, 2, 4, 5	1, 2, 4		histocompatibility 2, blastocyst [Source:MGI Symbol;Acc:MGI:892004]	17	36391007	36395115
	H2-Q1		1, 2, 4, 5	1, 2, 4		histocompatibility 2, Q region locus 1 [Source:MGI Symbol;Acc:MGI:95928]	17	35539381	35544075
	H2-Q2		1, 2, 4, 5	1, 2, 4		histocompatibility 2, Q region locus 2 [Source:MGI Symbol;Acc:MGI:95931]	17	35561218	35565738
	H2-Q4		1, 2, 4, 5	1, 2, 4		histocompatibility 2, Q region locus 4 [Source:MGI Symbol;Acc:MGI:95933]	17	35598593	35604266
	H2-Q6		1, 2, 4, 5	1, 2, 4		histocompatibility 2, Q region locus 6 [Source:MGI Symbol;Acc:MGI:95935]	17	35643826	35649031
	H2-Q7		1, 2, 4, 5	1, 2, 4		histocompatibility 2, Q region locus 7 [Source:MGI Symbol;Acc:MGI:95936]	17	35658131	35662749
	H2-Q10		1, 2, 4, 5	1, 2, 4		histocompatibility 2, Q region locus 10 [Source:MGI Symbol;Acc:MGI:95929]	17	35780986	35785460
LTA	Lta			2		lymphotoxin A [Source:MGI Symbol;Acc:MGI:104797]	17	35422141	35424327
HLA-E	H2-T23			2		histocompatibility 2, T region locus 23 [Source:MGI Symbol;Acc:MGI:95957]	17	36340665	36343747
DYNLT1	Dynlt1a			2		dynein light chain Tctex-type 1A [Source:MGI Symbol;Acc:MGI:3807506]	17	6356615	6367775
	Dynlt1b			2		dynein light chain Tctex-type 1B [Source:MGI Symbol;Acc:MGI:98643]	17	6697511	6703695
	Dynlt1c			2		dynein light chain Tctex-type 1C [Source:MGI Symbol;Acc:MGI:3807476]	17	6869070	6877173
	Dynlt1f			2		dynein light chain Tctex-type 1F [Source:MGI Symbol;Acc:MGI:3780996]	17	6914001	6923299
RHOQ	Rhoq	3				ras homolog family member Q [Source:MGI Symbol;Acc:MGI:1931553]	17	87270510	87307497
MSH2	Msh2		3	3		mutS homolog 2 [Source:MGI Symbol;Acc:MGI:101816]	17	87979758	88031141
EIF3J	Eif3j2				1, 5	eukaryotic translation initiation factor 3, subunit J2 [Source:MGI Symbol;Acc:MGI:3704486]	18	43608483	43610861
miR-122-5p (miRNAs w/seed GGAGUGU)	Mir122	3				microRNA 122 [Source:MGI Symbol;Acc:MGI:2676805]	18	65381932	65381997
TAF7L	Taf7l	3				TATA-box binding protein associated factor 7 like [Source:MGI Symbol;Acc:MGI:1921719]	X	133360867	133377239
MID1	Mid1			1	1, 5	midline 1 [Source:MGI Symbol;Acc:MGI:1100537]	X	168468195	168788732
1 = present in multiple networks
2 = canonical pathway molecule
3 = upstream regulator
4 = UR target molecule
5 = biomarker

## Sheet: caption
Supplementary Table S4
CC founder haplotypes were identified for each gene. Color-coding for each founder is found in column AM. The relevance of each gene to each group is shown in columns C-F and is coded as follows: 1 = present in multiple networks; 2 = canonical pathway molecule; 3 = upstream regulator; 4 = UR target molecule; 5 = biomarker. "?" indicates founder haplotype was unknown.
